# Supplementary material for: A machine learning method for the identification and characterization of novel COVID-19 drug targets
Source: Sci Rep. 2023 May 3;13:7159. doi: 10.1038/s41598-023-34287-5 (PMC10156718; doi:10.1038/s41598-023-34287-5)
Supplement: Supplementary file 2 — Supplementary Information 1. [file 41598_2023_34287_MOESM2_ESM.xlsx]

## Sheet: AKT3_neighbors
entrez_id	symbol	human	virus	combined
208	AKT2	TRUE	FALSE	Human
238	ALK	FALSE	FALSE	No Association
8428	STK24	TRUE	FALSE	Human
156	GRK2	TRUE	FALSE	Human
25	ABL1	TRUE	FALSE	Human
183	AGT	FALSE	FALSE	No Association
109	ADCY3	FALSE	FALSE	No Association
8295	TRRAP	FALSE	FALSE	No Association
57521	RPTOR	TRUE	FALSE	Human
115	ADCY9	FALSE	FALSE	No Association
231	AKR1B1	TRUE	FALSE	Human
308	ANXA5	TRUE	TRUE	Both
142	PARP1	TRUE	FALSE	Human
207	AKT1	TRUE	FALSE	Human
107	ADCY1	FALSE	FALSE	No Association
112	ADCY6	TRUE	FALSE	Human
8493	PPM1D	TRUE	FALSE	Human
114	ADCY8	FALSE	FALSE	No Association
317	APAF1	FALSE	FALSE	No Association
331	XIAP	TRUE	FALSE	Human
196883	ADCY4	TRUE	FALSE	Human
204	AK2	TRUE	FALSE	Human
71	ACTG1	TRUE	FALSE	Human
8503	PIK3R3	TRUE	FALSE	Human
8312	AXIN1	TRUE	FALSE	Human
57396	CLK4	FALSE	FALSE	No Association
57546	PDP2	FALSE	FALSE	No Association
113	ADCY7	FALSE	FALSE	No Association
60	ACTB	TRUE	FALSE	Human
332	BIRC5	TRUE	FALSE	Human
8490	RGS5	FALSE	FALSE	No Association
8473	OGT	TRUE	FALSE	Human
157	GRK3	TRUE	FALSE	Human
147699	PPM1N	FALSE	FALSE	No Association
218	ALDH3A1	TRUE	FALSE	Human
108	ADCY2	FALSE	FALSE	No Association
8313	AXIN2	TRUE	FALSE	Human
203	AK1	FALSE	FALSE	No Association
8289	ARID1A	TRUE	FALSE	Human
57531	HACE1	FALSE	FALSE	No Association
324	APC	TRUE	FALSE	Human
8517	IKBKG	TRUE	FALSE	Human
8364	H4C3	FALSE	FALSE	No Association
111	ADCY5	TRUE	FALSE	Human
86	ACTL6A	TRUE	FALSE	Human
57510	XPO5	FALSE	FALSE	No Association
8367	H4C5	FALSE	FALSE	No Association
330	BIRC3	TRUE	FALSE	Human
8452	CUL3	TRUE	FALSE	Human
8361	H4C6	FALSE	FALSE	No Association
288	ANK3	FALSE	FALSE	No Association
8359	H4C1	FALSE	FALSE	No Association
8368	H4C13	FALSE	FALSE	No Association
8454	CUL1	TRUE	FALSE	Human
8294	H4C9	FALSE	FALSE	No Association
8370	H4C14	FALSE	FALSE	No Association
8366	H4C2	FALSE	FALSE	No Association
8362	H4C12	FALSE	FALSE	No Association
8363	H4C11	FALSE	FALSE	No Association
224	ALDH3A2	FALSE	FALSE	No Association
8365	H4C8	FALSE	FALSE	No Association
57534	MIB1	TRUE	FALSE	Human
8318	CDC45	FALSE	FALSE	No Association
57418	WDR18	FALSE	FALSE	No Association
8321	FZD1	TRUE	FALSE	Human
8491	MAP4K3	FALSE	FALSE	No Association
8322	FZD4	TRUE	FALSE	Human
8360	H4C4	FALSE	FALSE	No Association
287	ANK2	TRUE	FALSE	Human
8323	FZD6	FALSE	FALSE	No Association
90427	BMF	FALSE	FALSE	No Association
182	JAG1	TRUE	FALSE	Human
8351	H3C4	FALSE	FALSE	No Association
8200	GDF5	FALSE	FALSE	No Association
8324	FZD7	FALSE	FALSE	No Association
57381	RHOJ	FALSE	FALSE	No Association
57513	CASKIN2	FALSE	FALSE	No Association
8355	H3C8	FALSE	FALSE	No Association
57448	BIRC6	TRUE	FALSE	Human
8354	H3C11	FALSE	FALSE	No Association
57630	SH3RF1	FALSE	FALSE	No Association
8325	FZD8	FALSE	FALSE	No Association
221458	KIF6	FALSE	FALSE	No Association
8350	H3C1	FALSE	FALSE	No Association
114803	MYSM1	FALSE	FALSE	No Association
8352	H3C3	FALSE	FALSE	No Association
57348	TTYH1	FALSE	FALSE	No Association
81930	KIF18A	FALSE	FALSE	No Association
8348	H2BC17	FALSE	FALSE	No Association
8356	H3C12	FALSE	FALSE	No Association
8353	H3C6	FALSE	FALSE	No Association
8440	NCK2	FALSE	FALSE	No Association
57590	WDFY1	TRUE	FALSE	Human
90441	ZNF622	FALSE	FALSE	No Association
8216	LZTR1	FALSE	FALSE	No Association
57553	MICAL3	FALSE	FALSE	No Association
8334	H2AC6	FALSE	FALSE	No Association
8345	H2BC9	FALSE	FALSE	No Association
8502	PKP4	FALSE	FALSE	No Association
57631	LRCH2	FALSE	FALSE	No Association
369	ARAF	TRUE	FALSE	Human
673	BRAF	TRUE	FALSE	Human
8536	CAMK1	FALSE	FALSE	No Association
408	ARRB1	TRUE	FALSE	Human
8550	MAPKAPK5	TRUE	FALSE	Human
409	ARRB2	TRUE	FALSE	Human
545	ATR	TRUE	FALSE	Human
598	BCL2L1	TRUE	FALSE	Human
472	ATM	TRUE	FALSE	Human
8558	CDK10	FALSE	FALSE	No Association
8660	IRS2	TRUE	FALSE	Human
367	AR	FALSE	FALSE	No Association
8787	RGS9	FALSE	FALSE	No Association
468	ATF4	TRUE	FALSE	Human
595	CCND1	TRUE	FALSE	Human
387	RHOA	TRUE	FALSE	Human
8678	BECN1	TRUE	FALSE	Human
627	BDNF	FALSE	FALSE	No Association
8831	SYNGAP1	FALSE	FALSE	No Association
57704	GBA2	FALSE	FALSE	No Association
348	APOE	TRUE	FALSE	Human
675	BRCA2	TRUE	FALSE	Human
57761	TRIB3	TRUE	FALSE	Human
672	BRCA1	TRUE	FALSE	Human
572	BAD	TRUE	FALSE	Human
329	BIRC2	TRUE	FALSE	Human
351	APP	TRUE	FALSE	Human
8573	CASK	FALSE	FALSE	No Association
573	BAG1	TRUE	FALSE	Human
334	APLP2	FALSE	FALSE	No Association
8850	KAT2B	TRUE	FALSE	Human
8650	NUMB	FALSE	FALSE	No Association
8795	TNFRSF10B	TRUE	FALSE	Human
412	STS	TRUE	FALSE	Human
100532731	COMMD3-BMI1	FALSE	FALSE	No Association
8814	CDKL1	FALSE	FALSE	No Association
8651	SOCS1	TRUE	FALSE	Human
8786	RGS11	FALSE	FALSE	No Association
596	BCL2	TRUE	FALSE	Human
389	RHOC	TRUE	FALSE	Human
538	ATP7A	FALSE	FALSE	No Association
8842	PROM1	TRUE	FALSE	Human
388	RHOB	TRUE	FALSE	Human
115207	KCTD12	FALSE	FALSE	No Association
377	ARF3	FALSE	FALSE	No Association
597	BCL2A1	TRUE	FALSE	Human
599	BCL2L2	TRUE	FALSE	Human
650	BMP2	TRUE	FALSE	Human
66035	SLC2A11	FALSE	FALSE	No Association
648	BMI1	TRUE	FALSE	Human
664	BNIP3	TRUE	FALSE	Human
382	ARF6	TRUE	FALSE	Human
381	ARF5	FALSE	FALSE	No Association
8672	EIF4G3	FALSE	FALSE	No Association
8658	TNKS	TRUE	FALSE	Human
8539	API5	TRUE	FALSE	Human
8626	TP63	TRUE	FALSE	Human
399	RHOH	FALSE	FALSE	No Association
8821	INPP4B	TRUE	FALSE	Human
57826	RAP2C	FALSE	FALSE	No Association
546	ATRX	FALSE	FALSE	No Association
580	BARD1	FALSE	FALSE	No Association
8522	GAS7	FALSE	FALSE	No Association
8766	RAB11A	TRUE	FALSE	Human
655	BMP7	TRUE	FALSE	Human
375	ARF1	TRUE	FALSE	Human
677	ZFP36L1	TRUE	FALSE	Human
540	ATP7B	FALSE	FALSE	No Association
115201	ATG4A	TRUE	FALSE	Human
8549	LGR5	FALSE	FALSE	No Association
8867	SYNJ1	FALSE	FALSE	No Association
654	BMP6	FALSE	FALSE	No Association
57679	ALS2	FALSE	FALSE	No Association
639	PRDM1	TRUE	FALSE	Human
378	ARF4	FALSE	FALSE	No Association
439	GET3	FALSE	FALSE	No Association
391	RHOG	FALSE	FALSE	No Association
57710	KIAA1614	FALSE	FALSE	No Association
652	BMP4	TRUE	FALSE	Human
379	ARL4D	FALSE	FALSE	No Association
8760	CDS2	FALSE	FALSE	No Association
390	RND3	TRUE	FALSE	Human
400	ARL1	FALSE	FALSE	No Association
131578	LRRC15	FALSE	FALSE	No Association
8710	SERPINB7	FALSE	FALSE	No Association
421	ARVCF	FALSE	FALSE	No Association
403	ARL3	FALSE	FALSE	No Association
653	BMP5	FALSE	FALSE	No Association
373	TRIM23	TRUE	FALSE	Human
357	SHROOM2	FALSE	FALSE	No Association
8777	MPDZ	TRUE	FALSE	Human
656	BMP8B	TRUE	FALSE	Human
547	KIF1A	FALSE	FALSE	No Association
115273	RAB42	FALSE	FALSE	No Association
90459	ERI1	TRUE	FALSE	Human
8799	PEX11B	FALSE	FALSE	No Association
651	BMP3	FALSE	FALSE	No Association
57707	MEAK7	FALSE	FALSE	No Association
66008	TRAK2	FALSE	FALSE	No Association
57706	DENND1A	FALSE	FALSE	No Association
9261	MAPKAPK2	TRUE	FALSE	Human
814	CAMK4	TRUE	FALSE	Human
1021	CDK6	TRUE	FALSE	Human
1018	CDK3	FALSE	FALSE	No Association
1019	CDK4	TRUE	FALSE	Human
835	CASP2	FALSE	FALSE	No Association
1020	CDK5	TRUE	FALSE	Human
994	CDC25B	TRUE	FALSE	Human
1017	CDK2	FALSE	FALSE	No Association
983	CDK1	TRUE	FALSE	Human
1025	CDK9	TRUE	FALSE	Human
9212	AURKB	FALSE	FALSE	No Association
842	CASP9	TRUE	FALSE	Human
9149	DYRK1B	TRUE	FALSE	Human
894	CCND2	TRUE	FALSE	Human
9088	PKMYT1	FALSE	FALSE	No Association
100533105	C8orf44-SGK3	FALSE	FALSE	No Association
1027	CDKN1B	TRUE	FALSE	Human
898	CCNE1	FALSE	FALSE	No Association
891	CCNB1	TRUE	FALSE	Human
840	CASP7	TRUE	FALSE	Human
847	CAT	TRUE	FALSE	Human
818	CAMK2G	FALSE	FALSE	No Association
896	CCND3	TRUE	FALSE	Human
817	CAMK2D	FALSE	FALSE	No Association
875	CBS	FALSE	FALSE	No Association
8999	CDKL2	FALSE	FALSE	No Association
9020	MAP3K14	TRUE	FALSE	Human
890	CCNA2	FALSE	FALSE	No Association
115727	RASGRP4	FALSE	FALSE	No Association
9134	CCNE2	FALSE	FALSE	No Association
815	CAMK2A	FALSE	FALSE	No Association
805	CALM2	FALSE	FALSE	No Association
1022	CDK7	FALSE	FALSE	No Association
836	CASP3	TRUE	FALSE	Human
841	CASP8	TRUE	FALSE	Human
1033	CDKN3	FALSE	FALSE	No Association
1050	CEBPA	TRUE	FALSE	Human
816	CAMK2B	FALSE	FALSE	No Association
808	CALM3	FALSE	FALSE	No Association
9133	CCNB2	TRUE	FALSE	Human
9263	STK17A	TRUE	FALSE	Human
1051	CEBPB	TRUE	FALSE	Human
8914	TIMELESS	TRUE	FALSE	Human
801	CALM1	FALSE	FALSE	No Association
901	CCNG2	TRUE	FALSE	Human
9262	STK17B	FALSE	FALSE	No Association
1026	CDKN1A	TRUE	FALSE	Human
1029	CDKN2A	TRUE	FALSE	Human
990	CDC6	FALSE	FALSE	No Association
9131	AIFM1	TRUE	FALSE	Human
900	CCNG1	TRUE	FALSE	Human
867	CBL	TRUE	FALSE	Human
1032	CDKN2D	TRUE	FALSE	Human
164832	LONRF2	FALSE	FALSE	No Association
941	CD80	FALSE	FALSE	No Association
920	CD4	TRUE	FALSE	Human
1030	CDKN2B	TRUE	FALSE	Human
940	CD28	TRUE	FALSE	Human
998	CDC42	TRUE	FALSE	Human
960	CD44	TRUE	FALSE	Human
868	CBLB	TRUE	FALSE	Human
865	CBFB	FALSE	FALSE	No Association
8871	SYNJ2	FALSE	FALSE	No Association
999	CDH1	TRUE	FALSE	Human
902	CCNH	TRUE	FALSE	Human
9064	MAP3K6	TRUE	FALSE	Human
1062	CENPE	FALSE	FALSE	No Association
8874	ARHGEF7	TRUE	FALSE	Human
9002	F2RL3	FALSE	FALSE	No Association
997	CDC34	FALSE	FALSE	No Association
794	CALB2	FALSE	FALSE	No Association
9230	RAB11B	FALSE	FALSE	No Association
1031	CDKN2C	TRUE	FALSE	Human
8945	BTRC	TRUE	FALSE	Human
115752	DIS3L	FALSE	FALSE	No Association
91012	CERS5	TRUE	FALSE	Human
9046	DOK2	TRUE	FALSE	Human
1040	CDS1	FALSE	FALSE	No Association
9077	DIRAS3	FALSE	FALSE	No Association
8976	WASL	TRUE	FALSE	Human
942	CD86	TRUE	FALSE	Human
9197	SLC33A1	FALSE	FALSE	No Association
9246	UBE2L6	TRUE	FALSE	Human
9101	USP8	TRUE	FALSE	Human
163	AP2B1	TRUE	FALSE	Human
744	MPPED2	FALSE	FALSE	No Association
1054	CEBPG	TRUE	FALSE	Human
832	CAPZB	FALSE	FALSE	No Association
148252	DIRAS1	FALSE	FALSE	No Association
8968	H3C7	FALSE	FALSE	No Association
9231	DLG5	FALSE	FALSE	No Association
90990	KIFC2	FALSE	FALSE	No Association
9253	NUMBL	TRUE	FALSE	Human
9217	VAPB	FALSE	FALSE	No Association
800	CALD1	TRUE	FALSE	Human
148327	CREB3L4	TRUE	FALSE	Human
9146	HGS	FALSE	FALSE	No Association
752	FMNL1	FALSE	FALSE	No Association
90993	CREB3L1	TRUE	FALSE	Human
1445	CSK	TRUE	FALSE	Human
1147	CHUK	TRUE	FALSE	Human
1385	CREB1	TRUE	FALSE	Human
1432	MAPK14	TRUE	FALSE	Human
1119	CHKA	TRUE	FALSE	Human
1455	CSNK1G2	FALSE	FALSE	No Association
1386	ATF2	TRUE	FALSE	Human
1326	MAP3K8	TRUE	FALSE	Human
1111	CHEK1	TRUE	FALSE	Human
1457	CSNK2A1	TRUE	FALSE	Human
1268	CNR1	FALSE	FALSE	No Association
1459	CSNK2A2	TRUE	FALSE	Human
1452	CSNK1A1	TRUE	FALSE	Human
1196	CLK2	FALSE	FALSE	No Association
574537	UGT2A2	FALSE	FALSE	No Association
9644	SH3PXD2A	FALSE	FALSE	No Association
1387	CREBBP	TRUE	FALSE	Human
25989	ULK3	FALSE	FALSE	No Association
140609	NEK7	TRUE	FALSE	Human
1460	CSNK2B	TRUE	FALSE	Human
1436	CSF1R	TRUE	FALSE	Human
1140	CHRNB1	FALSE	FALSE	No Association
116143	DNAAF10	FALSE	FALSE	No Association
9681	DEPDC5	FALSE	FALSE	No Association
115825	WDFY2	FALSE	FALSE	No Association
9628	RGS6	FALSE	FALSE	No Association
1431	CS	TRUE	FALSE	Human
1493	CTLA4	TRUE	FALSE	Human
1139	CHRNA7	FALSE	FALSE	No Association
9474	ATG5	TRUE	FALSE	Human
9611	NCOR1	TRUE	FALSE	Human
9612	NCOR2	TRUE	FALSE	Human
1072	CFL1	TRUE	FALSE	Human
1399	CRKL	TRUE	FALSE	Human
1192	CLIC1	TRUE	FALSE	Human
9513	FXR2	FALSE	FALSE	No Association
9343	EFTUD2	FALSE	FALSE	No Association
9306	SOCS6	FALSE	FALSE	No Association
1277	COL1A1	TRUE	FALSE	Human
9647	PPM1F	TRUE	FALSE	Human
91526	ANKRD44	FALSE	FALSE	No Association
58528	RRAGD	FALSE	FALSE	No Association
9651	PLCH2	FALSE	FALSE	No Association
9402	GRAP2	FALSE	FALSE	No Association
25983	NGDN	FALSE	FALSE	No Association
1398	CRK	TRUE	FALSE	Human
1280	COL2A1	FALSE	FALSE	No Association
25930	PTPN23	FALSE	FALSE	No Association
26051	PPP1R16B	FALSE	FALSE	No Association
26060	APPL1	TRUE	FALSE	Human
9632	SEC24C	FALSE	FALSE	No Association
1314	COPA	FALSE	FALSE	No Association
91373	UAP1L1	FALSE	FALSE	No Association
58480	RHOU	TRUE	FALSE	Human
115761	ARL11	FALSE	FALSE	No Association
9655	SOCS5	FALSE	FALSE	No Association
9586	CREB5	FALSE	FALSE	No Association
9585	KIF20B	FALSE	FALSE	No Association
50618	ITSN2	FALSE	FALSE	No Association
9518	GDF15	TRUE	FALSE	Human
9368	SLC9A3R1	TRUE	FALSE	Human
1120	CHKB	FALSE	FALSE	No Association
25970	SH2B1	TRUE	FALSE	Human
25759	SHC2	FALSE	FALSE	No Association
1388	ATF6B	FALSE	FALSE	No Association
9351	SLC9A3R2	TRUE	FALSE	Human
1073	CFL2	TRUE	FALSE	Human
9314	KLF4	TRUE	FALSE	Human
26057	ANKRD17	TRUE	FALSE	Human
1265	CNN2	FALSE	FALSE	No Association
58513	EPS15L1	FALSE	FALSE	No Association
1282	COL4A1	FALSE	FALSE	No Association
25959	KANK2	FALSE	FALSE	No Association
1278	COL1A2	FALSE	FALSE	No Association
26052	DNM3	FALSE	FALSE	No Association
1298	COL9A2	FALSE	FALSE	No Association
9353	SLIT2	FALSE	FALSE	No Association
9322	TRIP10	TRUE	FALSE	Human
1286	COL4A4	FALSE	FALSE	No Association
1287	COL4A5	TRUE	FALSE	Human
8358	H3C2	FALSE	FALSE	No Association
222658	KCTD20	FALSE	FALSE	No Association
1288	COL4A6	FALSE	FALSE	No Association
140460	ASB7	FALSE	FALSE	No Association
1281	COL3A1	TRUE	FALSE	Human
222484	LNX2	FALSE	FALSE	No Association
1301	COL11A1	FALSE	FALSE	No Association
26030	PLEKHG3	FALSE	FALSE	No Association
1289	COL5A1	FALSE	FALSE	No Association
8357	H3C10	FALSE	FALSE	No Association
9618	TRAF4	TRUE	FALSE	Human
1266	CNN3	FALSE	FALSE	No Association
91319	DERL3	FALSE	FALSE	No Association
25999	CLIP3	FALSE	FALSE	No Association
1284	COL4A2	FALSE	FALSE	No Association
9595	CYTIP	TRUE	FALSE	Human
25861	WHRN	FALSE	FALSE	No Association
25996	REXO2	FALSE	FALSE	No Association
1346	COX7A1	FALSE	FALSE	No Association
50509	COL5A3	FALSE	FALSE	No Association
10000	AKT3	FALSE	FALSE	No Association
9807	IP6K1	FALSE	FALSE	No Association
9943	OXSR1	TRUE	FALSE	Human
10014	HDAC5	TRUE	FALSE	Human
1843	DUSP1	TRUE	FALSE	Human
10013	HDAC6	TRUE	FALSE	Human
10060	ABCC9	FALSE	FALSE	No Association
1613	DAPK3	FALSE	FALSE	No Association
1869	E2F1	TRUE	FALSE	Human
9833	MELK	FALSE	FALSE	No Association
1647	GADD45A	TRUE	FALSE	Human
1848	DUSP6	TRUE	FALSE	Human
9759	HDAC4	TRUE	FALSE	Human
10125	RASGRP1	FALSE	FALSE	No Association
10131	TRAP1	FALSE	FALSE	No Association
1846	DUSP4	TRUE	FALSE	Human
1739	DLG1	TRUE	FALSE	Human
9734	HDAC9	TRUE	FALSE	Human
9732	DOCK4	FALSE	FALSE	No Association
1871	E2F3	FALSE	FALSE	No Association
1938	EEF2	TRUE	FALSE	Human
10018	BCL2L11	TRUE	FALSE	Human
1910	EDNRB	FALSE	FALSE	No Association
1903	S1PR3	FALSE	FALSE	No Association
1870	E2F2	FALSE	FALSE	No Association
1850	DUSP8	TRUE	FALSE	Human
10062	NR1H3	TRUE	FALSE	Human
1742	DLG4	FALSE	FALSE	No Association
1856	DVL2	TRUE	FALSE	Human
1499	CTNNB1	TRUE	FALSE	Human
9891	NUAK1	TRUE	FALSE	Human
1874	E2F4	TRUE	FALSE	Human
1901	S1PR1	FALSE	FALSE	No Association
50943	FOXP3	TRUE	FALSE	Human
1855	DVL1	TRUE	FALSE	Human
83439	TCF7L1	FALSE	FALSE	No Association
1740	DLG2	FALSE	FALSE	No Association
9817	KEAP1	TRUE	FALSE	Human
9776	ATG13	TRUE	FALSE	Human
1854	DUT	TRUE	FALSE	Human
1839	HBEGF	TRUE	FALSE	Human
1857	DVL3	TRUE	FALSE	Human
9829	DNAJC6	FALSE	FALSE	No Association
10038	PARP2	FALSE	FALSE	No Association
1847	DUSP5	TRUE	FALSE	Human
83667	SESN2	TRUE	FALSE	Human
1896	EDA	FALSE	FALSE	No Association
1875	E2F5	FALSE	FALSE	No Association
50855	PARD6A	TRUE	FALSE	Human
1796	DOK1	FALSE	FALSE	No Association
1741	DLG3	TRUE	FALSE	Human
1946	EFNA5	FALSE	FALSE	No Association
10054	UBA2	FALSE	FALSE	No Association
1656	DDX6	FALSE	FALSE	No Association
9757	KMT2B	TRUE	FALSE	Human
9739	SETD1A	TRUE	FALSE	Human
10055	SAE1	FALSE	FALSE	No Association
1944	EFNA3	FALSE	FALSE	No Association
10023	FRAT1	FALSE	FALSE	No Association
1778	DYNC1H1	FALSE	FALSE	No Association
1942	EFNA1	TRUE	FALSE	Human
9882	TBC1D4	FALSE	FALSE	No Association
83549	UCK1	FALSE	FALSE	No Association
1540	CYLD	TRUE	FALSE	Human
1947	EFNB1	TRUE	FALSE	Human
1948	EFNB2	TRUE	FALSE	Human
9859	CEP170	FALSE	FALSE	No Association
26191	PTPN22	FALSE	FALSE	No Association
10112	KIF20A	FALSE	FALSE	No Association
124602	KIF19	FALSE	FALSE	No Association
9733	SART3	FALSE	FALSE	No Association
10006	ABI1	TRUE	FALSE	Human
1500	CTNND1	TRUE	FALSE	Human
26523	AGO1	TRUE	FALSE	Human
1945	EFNA4	FALSE	FALSE	No Association
1601	DAB2	FALSE	FALSE	No Association
1949	EFNB3	FALSE	FALSE	No Association
9886	RHOBTB1	FALSE	FALSE	No Association
116442	RAB39B	FALSE	FALSE	No Association
10123	ARL4C	FALSE	FALSE	No Association
157570	ESCO2	TRUE	FALSE	Human
9839	ZEB2	TRUE	FALSE	Human
26115	TANC2	FALSE	FALSE	No Association
9988	DMTF1	FALSE	FALSE	No Association
9948	WDR1	FALSE	FALSE	No Association
83715	ESPN	FALSE	FALSE	No Association
26469	PTPN18	FALSE	FALSE	No Association
10124	ARL4A	FALSE	FALSE	No Association
26153	KIF26A	FALSE	FALSE	No Association
9871	SEC24D	FALSE	FALSE	No Association
1501	CTNND2	FALSE	FALSE	No Association
9754	STARD8	FALSE	FALSE	No Association
9755	TBKBP1	FALSE	FALSE	No Association
10076	PTPRU	FALSE	FALSE	No Association
26225	ARL5A	FALSE	FALSE	No Association
10016	PDCD6	FALSE	FALSE	No Association
83440	ADPGK	FALSE	FALSE	No Association
51009	DERL2	FALSE	FALSE	No Association
9745	ZNF536	FALSE	FALSE	No Association
116228	COX20	FALSE	FALSE	No Association
51447	IP6K2	FALSE	FALSE	No Association
51135	IRAK4	TRUE	FALSE	Human
1978	EIF4EBP1	TRUE	FALSE	Human
10188	TNK2	TRUE	FALSE	Human
149420	PDIK1L	FALSE	FALSE	No Association
2066	ERBB4	TRUE	FALSE	Human
51422	PRKAG2	FALSE	FALSE	No Association
2264	FGFR4	FALSE	FALSE	No Association
10454	TAB1	TRUE	FALSE	Human
2289	FKBP5	TRUE	FALSE	Human
83931	STK40	FALSE	FALSE	No Association
2185	PTK2B	TRUE	FALSE	Human
59345	GNB4	TRUE	FALSE	Human
2280	FKBP1A	TRUE	FALSE	Human
26575	RGS17	TRUE	FALSE	Human
10333	TLR6	FALSE	FALSE	No Association
1982	EIF4G2	FALSE	FALSE	No Association
2064	ERBB2	TRUE	FALSE	Human
1958	EGR1	TRUE	FALSE	Human
2026	ENO2	TRUE	FALSE	Human
2272	FHIT	FALSE	FALSE	No Association
10273	STUB1	TRUE	FALSE	Human
2260	FGFR1	TRUE	FALSE	Human
2065	ERBB3	TRUE	FALSE	Human
10298	PAK4	TRUE	FALSE	Human
10325	RRAGB	FALSE	FALSE	No Association
10221	TRIB1	TRUE	FALSE	Human
1956	EGFR	TRUE	FALSE	Human
1979	EIF4EBP2	TRUE	FALSE	Human
51176	LEF1	FALSE	FALSE	No Association
2288	FKBP4	TRUE	FALSE	Human
1981	EIF4G1	TRUE	FALSE	Human
1975	EIF4B	TRUE	FALSE	Human
2023	ENO1	TRUE	FALSE	Human
2263	FGFR2	TRUE	FALSE	Human
51366	UBR5	TRUE	FALSE	Human
2033	EP300	TRUE	FALSE	Human
51292	GMPR2	FALSE	FALSE	No Association
2286	FKBP2	TRUE	FALSE	Human
2261	FGFR3	TRUE	FALSE	Human
10287	RGS19	TRUE	FALSE	Human
2034	EPAS1	TRUE	FALSE	Human
10398	MYL9	TRUE	FALSE	Human
2146	EZH2	TRUE	FALSE	Human
2099	ESR1	TRUE	FALSE	Human
10413	YAP1	TRUE	FALSE	Human
51196	PLCE1	FALSE	FALSE	No Association
2256	FGF11	FALSE	FALSE	No Association
51284	TLR7	FALSE	TRUE	Virus
2281	FKBP1B	FALSE	FALSE	No Association
2259	FGF14	FALSE	FALSE	No Association
51185	CRBN	TRUE	FALSE	Human
2246	FGF1	FALSE	FALSE	No Association
1996	ELAVL4	FALSE	FALSE	No Association
2247	FGF2	FALSE	FALSE	No Association
2254	FGF9	FALSE	FALSE	No Association
2186	BPTF	FALSE	FALSE	No Association
10220	GDF11	FALSE	FALSE	No Association
51440	HPCAL4	FALSE	FALSE	No Association
2115	ETV1	TRUE	FALSE	Human
2252	FGF7	TRUE	FALSE	Human
10156	RASA4	FALSE	FALSE	No Association
2287	FKBP3	FALSE	FALSE	No Association
2258	FGF13	FALSE	FALSE	No Association
10235	RASGRP2	FALSE	FALSE	No Association
10486	CAP2	FALSE	FALSE	No Association
2206	MS4A2	FALSE	FALSE	No Association
10253	SPRY2	TRUE	FALSE	Human
10297	APC2	FALSE	FALSE	No Association
51285	RASL12	FALSE	FALSE	No Association
51412	ACTL6B	FALSE	FALSE	No Association
10451	VAV3	TRUE	FALSE	Human
10252	SPRY1	TRUE	FALSE	Human
2060	EPS15	TRUE	FALSE	Human
84100	ARL6	FALSE	FALSE	No Association
10477	UBE2E3	FALSE	FALSE	No Association
51303	FKBP11	FALSE	FALSE	No Association
51326	ARL17A	FALSE	FALSE	No Association
2145	EZH1	TRUE	FALSE	Human
2138	EYA1	FALSE	FALSE	No Association
2119	ETV5	TRUE	FALSE	Human
83992	CTTNBP2	FALSE	FALSE	No Association
10483	SEC23B	FALSE	FALSE	No Association
2015	ADGRE1	FALSE	FALSE	No Association
84071	ARMC2	FALSE	FALSE	No Association
51277	DNAJC27	FALSE	FALSE	No Association
2257	FGF12	FALSE	FALSE	No Association
51177	PLEKHO1	FALSE	FALSE	No Association
2070	EYA4	FALSE	FALSE	No Association
51168	MYO15A	FALSE	FALSE	No Association
10484	SEC23A	FALSE	FALSE	No Association
51230	PHF20	FALSE	FALSE	No Association
51209	RAB9B	FALSE	FALSE	No Association
51256	TBC1D7	FALSE	FALSE	No Association
51248	PDZD11	FALSE	FALSE	No Association
10488	CREB3	FALSE	FALSE	No Association
10152	ABI2	FALSE	FALSE	No Association
10472	ZBTB18	FALSE	FALSE	No Association
51225	ABI3	FALSE	FALSE	No Association
51222	ZNF219	FALSE	FALSE	No Association
2444	FRK	TRUE	FALSE	Human
84335	AKT1S1	TRUE	FALSE	Human
2475	MTOR	TRUE	FALSE	Human
117283	IP6K3	FALSE	FALSE	No Association
2353	FOS	TRUE	FALSE	Human
2309	FOXO3	TRUE	FALSE	Human
27250	PDCD4	TRUE	FALSE	Human
2534	FYN	TRUE	FALSE	Human
10891	PPARGC1A	TRUE	FALSE	Human
10494	STK25	TRUE	FALSE	Human
10783	NEK6	FALSE	FALSE	No Association
51765	STK26	FALSE	FALSE	No Association
84254	CAMKK1	FALSE	FALSE	No Association
2308	FOXO1	TRUE	FALSE	Human
84343	HPS3	FALSE	FALSE	No Association
2618	GART	FALSE	FALSE	No Association
2321	FLT1	FALSE	FALSE	No Association
10681	GNB5	FALSE	FALSE	No Association
2549	GAB1	TRUE	FALSE	Human
10725	NFAT5	TRUE	FALSE	Human
150094	SIK1	TRUE	FALSE	Human
2324	FLT4	FALSE	TRUE	Virus
10670	RRAGA	FALSE	FALSE	No Association
2624	GATA2	FALSE	FALSE	No Association
2305	FOXM1	FALSE	FALSE	No Association
2322	FLT3	FALSE	FALSE	No Association
10763	NES	FALSE	FALSE	No Association
51678	PALS2	FALSE	FALSE	No Association
27161	AGO2	TRUE	FALSE	Human
10627	MYL12A	FALSE	FALSE	No Association
10533	ATG7	TRUE	FALSE	Human
2670	GFAP	FALSE	FALSE	No Association
2648	KAT2A	TRUE	FALSE	Human
117145	THEM4	FALSE	FALSE	No Association
2597	GAPDH	TRUE	FALSE	Human
2580	GAK	TRUE	FALSE	Human
84557	MAP1LC3A	TRUE	FALSE	Human
2332	FMR1	TRUE	FALSE	Human
10750	GRAP	FALSE	FALSE	No Association
84552	PARD6G	FALSE	FALSE	No Association
10487	CAP1	FALSE	FALSE	No Association
51655	RASD1	FALSE	FALSE	No Association
27130	INVS	FALSE	FALSE	No Association
10765	KDM5B	TRUE	FALSE	Human
2316	FLNA	TRUE	FALSE	Human
51761	ATP8A2	FALSE	FALSE	No Association
2625	GATA3	TRUE	FALSE	Human
2296	FOXC1	TRUE	FALSE	Human
84255	SLC37A3	FALSE	FALSE	No Association
84455	EFCAB7	FALSE	FALSE	No Association
10818	FRS2	TRUE	FALSE	Human
10893	MMP24	FALSE	FALSE	No Association
10633	RASL10A	FALSE	FALSE	No Association
2535	FZD2	FALSE	FALSE	No Association
2566	GABRG2	FALSE	FALSE	No Association
27086	FOXP1	TRUE	FALSE	Human
51684	SUFU	TRUE	FALSE	Human
10643	IGF2BP3	TRUE	FALSE	Human
256281	NUDT14	FALSE	FALSE	No Association
10636	RGS14	TRUE	FALSE	Human
84231	TRAF7	FALSE	FALSE	No Association
133584	EGFLAM	FALSE	FALSE	No Association
27063	ANKRD1	FALSE	FALSE	No Association
51552	RAB14	TRUE	FALSE	Human
84288	EFCAB2	FALSE	FALSE	No Association
2303	FOXC2	TRUE	FALSE	Human
51742	ARID4B	FALSE	FALSE	No Association
387496	RASL11A	FALSE	FALSE	No Association
51465	UBE2J1	FALSE	FALSE	No Association
10612	TRIM3	TRUE	FALSE	Human
2657	GDF1	FALSE	FALSE	No Association
2662	GDF10	FALSE	FALSE	No Association
84250	SLF1	FALSE	FALSE	No Association
117157	SH2D1B	FALSE	FALSE	No Association
27071	DAPP1	FALSE	FALSE	No Association
51619	UBE2D4	FALSE	FALSE	No Association
27031	NPHP3	FALSE	FALSE	No Association
10817	FRS3	FALSE	FALSE	No Association
84289	ING5	TRUE	FALSE	Human
27244	SESN1	TRUE	FALSE	Human
27124	INPP5J	FALSE	FALSE	No Association
84612	PARD6B	FALSE	FALSE	No Association
10806	SDCCAG8	FALSE	FALSE	No Association
10611	PDLIM5	FALSE	FALSE	No Association
10641	NPRL2	FALSE	FALSE	No Association
92815	H2AW	FALSE	FALSE	No Association
2669	GEM	FALSE	FALSE	No Association
10561	IFI44	TRUE	FALSE	Human
2319	FLOT2	TRUE	FALSE	Human
27248	ERLEC1	FALSE	FALSE	No Association
84280	BTBD10	FALSE	FALSE	No Association
27154	BRPF3	FALSE	FALSE	No Association
493869	GPX8	FALSE	FALSE	No Association
51763	INPP5K	FALSE	FALSE	No Association
10787	NCKAP1	FALSE	FALSE	No Association
84232	MAF1	TRUE	FALSE	Human
51646	YPEL5	FALSE	FALSE	No Association
84623	KIRREL3	FALSE	FALSE	No Association
27246	RNF115	FALSE	FALSE	No Association
51466	EVL	FALSE	FALSE	No Association
2932	GSK3B	TRUE	FALSE	Human
3055	HCK	TRUE	FALSE	Human
2931	GSK3A	TRUE	FALSE	Human
2908	NR3C1	TRUE	FALSE	Human
10941	UGT2A1	FALSE	FALSE	No Association
2776	GNAQ	TRUE	FALSE	Human
2767	GNA11	TRUE	FALSE	Human
27306	HPGDS	FALSE	FALSE	No Association
2946	GSTM2	FALSE	FALSE	No Association
11040	PIM2	TRUE	FALSE	Human
2770	GNAI1	TRUE	FALSE	Human
3066	HDAC2	TRUE	FALSE	Human
27347	STK39	FALSE	FALSE	No Association
2903	GRIN2A	FALSE	FALSE	No Association
11140	CDC37	TRUE	FALSE	Human
2778	GNAS	TRUE	FALSE	Human
11200	CHEK2	TRUE	FALSE	Human
11184	MAP4K1	FALSE	FALSE	No Association
2782	GNB1	TRUE	FALSE	Human
2783	GNB2	FALSE	FALSE	No Association
10971	YWHAQ	TRUE	FALSE	Human
2947	GSTM3	FALSE	FALSE	No Association
2869	GRK5	TRUE	FALSE	Human
2810	SFN	TRUE	FALSE	Human
11266	DUSP12	TRUE	FALSE	Human
2879	GPX4	TRUE	FALSE	Human
2885	GRB2	TRUE	FALSE	Human
2781	GNAZ	FALSE	FALSE	No Association
2868	GRK4	FALSE	FALSE	No Association
3082	HGF	FALSE	FALSE	No Association
3065	HDAC1	TRUE	FALSE	Human
27436	EML4	FALSE	FALSE	No Association
3064	HTT	TRUE	FALSE	Human
2877	GPX2	TRUE	FALSE	Human
2793	GNGT2	FALSE	FALSE	No Association
2882	GPX7	FALSE	FALSE	No Association
2956	MSH6	TRUE	FALSE	Human
84971	ATG4D	FALSE	FALSE	No Association
2739	GLO1	TRUE	FALSE	Human
2870	GRK6	TRUE	FALSE	Human
2902	GRIN1	FALSE	FALSE	No Association
2745	GLRX	TRUE	FALSE	Human
84669	USP32	FALSE	FALSE	No Association
84867	PTPN5	FALSE	FALSE	No Association
2787	GNG5	TRUE	FALSE	Human
2790	GNG10	FALSE	FALSE	No Association
2913	GRM3	FALSE	FALSE	No Association
256949	KANK3	FALSE	FALSE	No Association
2909	ARHGAP35	TRUE	FALSE	Human
2785	GNG3	FALSE	FALSE	No Association
27338	UBE2S	TRUE	FALSE	Human
2791	GNG11	FALSE	FALSE	No Association
11034	DSTN	FALSE	FALSE	No Association
2997	GYS1	TRUE	FALSE	Human
2891	GRIA2	TRUE	FALSE	Human
3084	NRG1	TRUE	FALSE	Human
2934	GSN	TRUE	FALSE	Human
2788	GNG7	FALSE	FALSE	No Association
10902	BRD8	FALSE	FALSE	No Association
27443	CECR2	FALSE	FALSE	No Association
84823	LMNB2	FALSE	FALSE	No Association
3015	H2AZ1	FALSE	FALSE	No Association
11065	UBE2C	TRUE	FALSE	Human
27289	RND1	FALSE	FALSE	No Association
11151	CORO1A	TRUE	FALSE	Human
11004	KIF2C	FALSE	FALSE	No Association
3020	H3-3A	FALSE	FALSE	No Association
11273	ATXN2L	FALSE	FALSE	No Association
338699	ANKRD42	FALSE	FALSE	No Association
2923	PDIA3	TRUE	FALSE	Human
2887	GRB10	FALSE	FALSE	No Association
11099	PTPN21	TRUE	FALSE	Human
3021	H3-3B	FALSE	FALSE	No Association
11127	KIF3A	TRUE	FALSE	Human
11122	PTPRT	FALSE	FALSE	No Association
84951	TNS4	FALSE	FALSE	No Association
11159	RABL2A	FALSE	FALSE	No Association
85004	RERG	TRUE	FALSE	Human
84955	NUDCD1	FALSE	FALSE	No Association
2972	BRF1	TRUE	FALSE	Human
11158	RABL2B	FALSE	FALSE	No Association
11144	DMC1	FALSE	FALSE	No Association
27342	RABGEF1	FALSE	FALSE	No Association
2766	GMPR	FALSE	FALSE	No Association
84936	ZFYVE19	FALSE	FALSE	No Association
338707	B4GALNT4	FALSE	FALSE	No Association
11211	FZD10	FALSE	FALSE	No Association
84807	NFKBID	FALSE	FALSE	No Association
10939	AFG3L2	FALSE	FALSE	No Association
117583	PARD3B	TRUE	FALSE	Human
3071	NCKAP1L	FALSE	FALSE	No Association
84932	RAB2B	FALSE	FALSE	No Association
84661	DPY30	FALSE	FALSE	No Association
84708	LNX1	FALSE	FALSE	No Association
84969	TOX2	FALSE	FALSE	No Association
60312	AFAP1	FALSE	FALSE	No Association
107080638	TBC1D7-LOC100130357	FALSE	FALSE	No Association
11187	PKP3	FALSE	FALSE	No Association
11031	RAB31	FALSE	FALSE	No Association
10956	OS9	FALSE	FALSE	No Association
3643	INSR	TRUE	FALSE	Human
3551	IKBKB	TRUE	FALSE	Human
3480	IGF1R	TRUE	FALSE	Human
3717	JAK2	TRUE	FALSE	Human
3707	ITPKB	FALSE	FALSE	No Association
3716	JAK1	TRUE	TRUE	Both
167359	NIM1K	FALSE	FALSE	No Association
3297	HSF1	TRUE	FALSE	Human
3315	HSPB1	TRUE	FALSE	Human
3098	HK1	TRUE	FALSE	Human
3320	HSP90AA1	TRUE	FALSE	Human
3091	HIF1A	TRUE	FALSE	Human
3251	HPRT1	TRUE	FALSE	Human
3418	IDH2	TRUE	FALSE	Human
3417	IDH1	TRUE	FALSE	Human
3304	HSPA1B	FALSE	FALSE	No Association
3326	HSP90AB1	TRUE	TRUE	Both
3667	IRS1	TRUE	FALSE	Human
3690	ITGB3	FALSE	FALSE	No Association
3725	JUN	TRUE	FALSE	Human
3791	KDR	FALSE	FALSE	No Association
3316	HSPB2	FALSE	FALSE	No Association
3356	HTR2A	FALSE	FALSE	No Association
3611	ILK	TRUE	FALSE	Human
3708	ITPR1	TRUE	FALSE	Human
3303	HSPA1A	TRUE	TRUE	Both
3164	NR4A1	TRUE	FALSE	Human
3576	CXCL8	TRUE	FALSE	Human
3577	CXCR1	FALSE	FALSE	No Association
3298	HSF2	FALSE	FALSE	No Association
200186	CRTC2	TRUE	FALSE	Human
3565	IL4	FALSE	FALSE	No Association
11315	PARK7	TRUE	FALSE	Human
142679	DUSP19	FALSE	FALSE	No Association
3170	FOXA2	TRUE	FALSE	Human
11329	STK38	TRUE	FALSE	Human
3479	IGF1	TRUE	FALSE	Human
3714	JAG2	TRUE	FALSE	Human
3615	IMPDH2	TRUE	FALSE	Human
3265	HRAS	TRUE	FALSE	Human
3688	ITGB1	TRUE	FALSE	Human
3685	ITGAV	TRUE	FALSE	Human
3569	IL6	FALSE	FALSE	No Association
93550	ZFAND4	FALSE	FALSE	No Association
3306	HSPA2	FALSE	FALSE	No Association
3148	HMGB2	FALSE	FALSE	No Association
3312	HSPA8	TRUE	TRUE	Both
3709	ITPR2	FALSE	FALSE	No Association
3549	IHH	FALSE	FALSE	No Association
3481	IGF2	FALSE	FALSE	No Association
3596	IL13	FALSE	FALSE	No Association
100423062	IGLL5	FALSE	FALSE	No Association
142678	MIB2	FALSE	FALSE	No Association
3309	HSPA5	TRUE	TRUE	Both
3485	IGFBP2	TRUE	FALSE	Human
3093	UBE2K	FALSE	FALSE	No Association
3305	HSPA1L	FALSE	FALSE	No Association
3614	IMPDH1	FALSE	FALSE	No Association
126626	GABPB2	FALSE	FALSE	No Association
3676	ITGA4	TRUE	FALSE	Human
3689	ITGB2	TRUE	FALSE	Human
3486	IGFBP3	TRUE	FALSE	Human
3695	ITGB7	FALSE	FALSE	No Association
3169	FOXA1	TRUE	FALSE	Human
3299	HSF4	FALSE	FALSE	No Association
3508	IGHMBP2	TRUE	FALSE	Human
3208	HPCA	FALSE	FALSE	No Association
347733	TUBB2B	FALSE	FALSE	No Association
388677	NOTCH2NLA	FALSE	FALSE	No Association
85441	HELZ2	FALSE	FALSE	No Association
3192	HNRNPU	TRUE	FALSE	Human
3482	IGF2R	TRUE	FALSE	Human
3339	HSPG2	TRUE	FALSE	Human
3797	KIF3C	TRUE	FALSE	Human
85300	ATCAY	FALSE	FALSE	No Association
3696	ITGB8	TRUE	FALSE	Human
3675	ITGA3	TRUE	FALSE	Human
85464	SSH2	FALSE	FALSE	No Association
3490	IGFBP7	TRUE	FALSE	Human
3636	INPPL1	TRUE	FALSE	Human
11328	FKBP9	FALSE	FALSE	No Association
3624	INHBA	TRUE	FALSE	Human
126549	ANKLE1	FALSE	FALSE	No Association
3487	IGFBP4	TRUE	FALSE	Human
3625	INHBB	TRUE	FALSE	Human
3516	RBPJ	TRUE	FALSE	Human
339231	ARL16	FALSE	FALSE	No Association
3635	INPP5D	TRUE	FALSE	Human
28227	PPP2R3B	FALSE	FALSE	No Association
3603	IL16	TRUE	FALSE	Human
3728	JUP	TRUE	FALSE	Human
3633	INPP5B	FALSE	FALSE	No Association
3796	KIF2A	FALSE	FALSE	No Association
85440	DOCK7	FALSE	FALSE	No Association
257194	NEGR1	FALSE	FALSE	No Association
85365	ALG2	FALSE	FALSE	No Association
404734	ANKHD1-EIF4EBP3	FALSE	FALSE	No Association
60681	FKBP10	FALSE	FALSE	No Association
150696	PROM2	FALSE	FALSE	No Association
11276	SYNRG	FALSE	FALSE	No Association
3932	LCK	TRUE	FALSE	Human
4067	LYN	TRUE	FALSE	Human
4293	MAP3K9	TRUE	FALSE	Human
225689	MAPK15	TRUE	FALSE	Human
4233	MET	TRUE	FALSE	Human
4170	MCL1	TRUE	FALSE	Human
4214	MAP3K1	TRUE	FALSE	Human
4217	MAP3K5	TRUE	FALSE	Human
283106	CSNK2A3	FALSE	FALSE	No Association
3939	LDHA	TRUE	FALSE	Human
4659	PPP1R12A	TRUE	FALSE	Human
4193	MDM2	TRUE	FALSE	Human
3845	KRAS	TRUE	FALSE	Human
4205	MEF2A	TRUE	FALSE	Human
4255	MGMT	FALSE	FALSE	No Association
151742	PPM1L	FALSE	FALSE	No Association
28954	REM1	FALSE	FALSE	No Association
4133	MAP2	TRUE	FALSE	Human
28996	HIPK2	TRUE	FALSE	Human
3815	KIT	TRUE	FALSE	Human
282974	STK32C	FALSE	FALSE	No Association
28951	TRIB2	FALSE	FALSE	No Association
4257	MGST1	FALSE	FALSE	No Association
4615	MYD88	TRUE	FALSE	Human
4000	LMNA	TRUE	FALSE	Human
4209	MEF2D	TRUE	FALSE	Human
4286	MITF	TRUE	FALSE	Human
29102	DROSHA	TRUE	FALSE	Human
4208	MEF2C	TRUE	FALSE	Human
4303	FOXO4	TRUE	FALSE	Human
4613	MYCN	FALSE	FALSE	No Association
4087	SMAD2	TRUE	FALSE	Human
4313	MMP2	FALSE	FALSE	No Association
151651	EFHB	FALSE	FALSE	No Association
4318	MMP9	FALSE	FALSE	No Association
4089	SMAD4	TRUE	FALSE	Human
4317	MMP8	FALSE	FALSE	No Association
4288	MKI67	FALSE	FALSE	No Association
4001	LMNB1	TRUE	FALSE	Human
94235	GNG8	FALSE	FALSE	No Association
29072	SETD2	TRUE	FALSE	Human
4326	MMP17	FALSE	FALSE	No Association
200576	PIKFYVE	TRUE	FALSE	Human
4130	MAP1A	TRUE	FALSE	Human
4629	MYH11	FALSE	FALSE	No Association
4091	SMAD6	TRUE	FALSE	Human
4609	MYC	TRUE	FALSE	Human
143098	MPP7	FALSE	FALSE	No Association
4513	COX2	FALSE	FALSE	No Association
4088	SMAD3	TRUE	FALSE	Human
4354	MPP1	FALSE	FALSE	No Association
4254	KITLG	TRUE	FALSE	Human
3839	KPNA3	FALSE	FALSE	No Association
4092	SMAD7	TRUE	FALSE	Human
4093	SMAD9	TRUE	FALSE	Human
4090	SMAD5	TRUE	FALSE	Human
4355	MPP2	FALSE	FALSE	No Association
4194	MDM4	TRUE	FALSE	Human
4192	MDK	TRUE	FALSE	Human
94239	H2AZ2	FALSE	FALSE	No Association
4086	SMAD1	TRUE	FALSE	Human
143686	SESN3	TRUE	FALSE	Human
4325	MMP16	TRUE	FALSE	Human
3840	KPNA4	TRUE	FALSE	Human
3832	KIF11	FALSE	FALSE	No Association
200734	SPRED2	TRUE	FALSE	Human
3996	LLGL1	FALSE	FALSE	No Association
3936	LCP1	TRUE	FALSE	Human
4356	MPP3	FALSE	FALSE	No Association
4131	MAP1B	TRUE	FALSE	Human
29089	UBE2T	FALSE	FALSE	No Association
3902	LAG3	FALSE	FALSE	No Association
4515	MTCP1	FALSE	FALSE	No Association
283149	BCL9L	FALSE	FALSE	No Association
192669	AGO3	FALSE	FALSE	No Association
3833	KIFC1	FALSE	FALSE	No Association
348094	ANKDD1A	FALSE	FALSE	No Association
4324	MMP15	TRUE	FALSE	Human
266812	NAP1L5	FALSE	FALSE	No Association
4068	SH2D1A	TRUE	FALSE	Human
4040	LRP6	TRUE	FALSE	Human
94056	SYAP1	FALSE	FALSE	No Association
192670	AGO4	FALSE	FALSE	No Association
143162	FRMPD2	FALSE	FALSE	No Association
4430	MYO1B	FALSE	FALSE	No Association
53358	SHC3	FALSE	FALSE	No Association
3993	LLGL2	FALSE	FALSE	No Association
118788	PIK3AP1	FALSE	FALSE	No Association
3799	KIF5B	TRUE	FALSE	Human
143384	CACUL1	FALSE	FALSE	No Association
3798	KIF5A	FALSE	FALSE	No Association
134957	STXBP5	FALSE	FALSE	No Association
3835	KIF22	FALSE	FALSE	No Association
3801	KIFC3	FALSE	FALSE	No Association
200894	ARL13B	TRUE	FALSE	Human
3800	KIF5C	TRUE	FALSE	Human
53349	ZFYVE1	FALSE	FALSE	No Association
3918	LAMC2	TRUE	FALSE	Human
389432	SAMD5	FALSE	FALSE	No Association
29091	STXBP6	FALSE	FALSE	No Association
5170	PDPK1	TRUE	FALSE	Human
5058	PAK1	TRUE	FALSE	Human
5243	ABCB1	TRUE	FALSE	Human
5292	PIM1	TRUE	FALSE	Human
5127	CDK16	FALSE	FALSE	No Association
5218	CDK14	FALSE	FALSE	No Association
5290	PIK3CA	TRUE	FALSE	Human
5128	CDK17	FALSE	FALSE	No Association
4915	NTRK2	FALSE	FALSE	No Association
5166	PDK4	TRUE	FALSE	Human
5164	PDK2	TRUE	FALSE	Human
4751	NEK2	TRUE	FALSE	Human
4842	NOS1	FALSE	FALSE	No Association
5062	PAK2	TRUE	FALSE	Human
5129	CDK18	FALSE	FALSE	No Association
4916	NTRK3	FALSE	FALSE	No Association
5291	PIK3CB	TRUE	FALSE	Human
4763	NF1	TRUE	FALSE	Human
5155	PDGFB	TRUE	FALSE	Human
5293	PIK3CD	TRUE	FALSE	Human
5294	PIK3CG	FALSE	FALSE	No Association
5286	PIK3C2A	TRUE	FALSE	Human
4846	NOS3	FALSE	FALSE	No Association
5241	PGR	FALSE	FALSE	No Association
5266	PI3	TRUE	FALSE	Human
5287	PIK3C2B	TRUE	FALSE	Human
5163	PDK1	TRUE	FALSE	Human
5295	PIK3R1	TRUE	FALSE	Human
4893	NRAS	TRUE	FALSE	Human
5296	PIK3R2	FALSE	FALSE	No Association
4780	NFE2L2	TRUE	FALSE	Human
4793	NFKBIB	TRUE	FALSE	Human
4843	NOS2	TRUE	FALSE	Human
5063	PAK3	FALSE	FALSE	No Association
5140	PDE3B	FALSE	FALSE	No Association
4736	RPL10A	FALSE	FALSE	No Association
4792	NFKBIA	TRUE	FALSE	Human
5298	PI4KB	FALSE	FALSE	No Association
4803	NGF	FALSE	FALSE	No Association
54205	CYCS	TRUE	FALSE	Human
5300	PIN1	TRUE	FALSE	Human
5297	PI4KA	FALSE	FALSE	No Association
5261	PHKG2	FALSE	FALSE	No Association
5071	PRKN	FALSE	FALSE	No Association
4791	NFKB2	TRUE	FALSE	Human
4771	NF2	TRUE	FALSE	Human
5156	PDGFRA	TRUE	FALSE	Human
160760	PPTC7	FALSE	FALSE	No Association
5159	PDGFRB	FALSE	FALSE	No Association
102724560	LOC102724560	FALSE	FALSE	No Association
4908	NTF3	FALSE	FALSE	No Association
5289	PIK3C3	TRUE	FALSE	Human
29760	BLNK	FALSE	FALSE	No Association
78986	DUSP26	FALSE	FALSE	No Association
4790	NFKB1	TRUE	FALSE	Human
4909	NTF4	TRUE	FALSE	Human
5165	PDK3	TRUE	FALSE	Human
102724428	LOC102724428	FALSE	FALSE	No Association
4851	NOTCH1	TRUE	FALSE	Human
4854	NOTCH3	TRUE	FALSE	Human
136332	LRGUK	FALSE	FALSE	No Association
4734	NEDD4	FALSE	FALSE	No Association
4779	NFE2L1	TRUE	FALSE	Human
4904	YBX1	TRUE	FALSE	Human
4673	NAP1L1	FALSE	FALSE	No Association
4891	SLC11A2	TRUE	FALSE	Human
5305	PIP4K2A	TRUE	FALSE	Human
5208	PFKFB2	FALSE	FALSE	No Association
4796	TONSL	FALSE	FALSE	No Association
4853	NOTCH2	TRUE	FALSE	Human
144455	E2F7	FALSE	FALSE	No Association
54331	GNG2	FALSE	FALSE	No Association
5265	SERPINA1	TRUE	FALSE	Human
5139	PDE3A	FALSE	FALSE	No Association
201475	RAB12	FALSE	FALSE	No Association
4684	NCAM1	TRUE	FALSE	Human
5034	P4HB	FALSE	FALSE	No Association
54434	SSH1	TRUE	FALSE	Human
4794	NFKBIE	TRUE	FALSE	Human
54454	ATAD2B	FALSE	FALSE	No Association
4690	NCK1	FALSE	FALSE	No Association
5048	PAFAH1B1	FALSE	FALSE	No Association
54361	WNT4	TRUE	FALSE	Human
283373	ANKRD52	FALSE	FALSE	No Association
4719	NDUFS1	TRUE	FALSE	Human
4674	NAP1L2	FALSE	FALSE	No Association
4675	NAP1L3	FALSE	FALSE	No Association
29886	SNX8	FALSE	FALSE	No Association
4952	OCRL	FALSE	FALSE	No Association
53916	RAB4B	FALSE	FALSE	No Association
5271	SERPINB8	FALSE	FALSE	No Association
5277	PIGA	FALSE	FALSE	No Association
5000	ORC4	FALSE	FALSE	No Association
4838	NODAL	FALSE	FALSE	No Association
54440	SASH3	FALSE	FALSE	No Association
127829	ARL8A	FALSE	FALSE	No Association
160622	TAMALIN	FALSE	FALSE	No Association
54020	SLC37A1	FALSE	FALSE	No Association
5281	PIGF	TRUE	FALSE	Human
283234	CCDC88B	FALSE	FALSE	No Association
5605	MAP2K2	TRUE	TRUE	Both
5606	MAP2K3	TRUE	FALSE	Human
5590	PRKCZ	TRUE	FALSE	Human
5600	MAPK11	FALSE	TRUE	Virus
5607	MAP2K5	TRUE	FALSE	Human
5603	MAPK13	TRUE	FALSE	Human
5604	MAP2K1	TRUE	FALSE	Human
5601	MAPK9	TRUE	FALSE	Human
5609	MAP2K7	TRUE	FALSE	Human
5580	PRKCD	TRUE	FALSE	Human
5598	MAPK7	FALSE	FALSE	No Association
5608	MAP2K6	TRUE	FALSE	Human
415116	PIM3	FALSE	FALSE	No Association
5581	PRKCE	TRUE	FALSE	Human
5602	MAPK10	TRUE	FALSE	Human
5562	PRKAA1	TRUE	FALSE	Human
5524	PTPA	TRUE	FALSE	Human
5467	PPARD	TRUE	FALSE	Human
5594	MAPK1	TRUE	FALSE	Human
5566	PRKACA	TRUE	FALSE	Human
5596	MAPK4	FALSE	FALSE	No Association
5597	MAPK6	TRUE	FALSE	Human
5586	PKN2	FALSE	FALSE	No Association
5595	MAPK3	TRUE	FALSE	Human
5613	PRKX	FALSE	FALSE	No Association
5567	PRKACB	FALSE	FALSE	No Association
5563	PRKAA2	TRUE	FALSE	Human
5573	PRKAR1A	TRUE	FALSE	Human
5591	PRKDC	TRUE	FALSE	Human
5599	MAPK8	TRUE	FALSE	Human
5501	PPP1CC	TRUE	FALSE	Human
5564	PRKAB1	TRUE	FALSE	Human
5585	PKN1	TRUE	FALSE	Human
5663	PSEN1	TRUE	FALSE	Human
5500	PPP1CB	FALSE	FALSE	No Association
5336	PLCG2	TRUE	FALSE	Human
5536	PPP5C	TRUE	FALSE	Human
5315	PKM	TRUE	FALSE	Human
5575	PRKAR1B	FALSE	FALSE	No Association
5530	PPP3CA	TRUE	FALSE	Human
5468	PPARG	TRUE	FALSE	Human
79109	MAPKAP1	TRUE	FALSE	Human
5526	PPP2R5B	FALSE	FALSE	No Association
5331	PLCB3	TRUE	FALSE	Human
5534	PPP3R1	TRUE	FALSE	Human
5337	PLD1	TRUE	FALSE	Human
5338	PLD2	TRUE	FALSE	Human
5495	PPM1B	TRUE	FALSE	Human
5496	PPM1G	FALSE	FALSE	No Association
5532	PPP3CB	TRUE	FALSE	Human
5531	PPP4C	FALSE	FALSE	No Association
5518	PPP2R1A	TRUE	FALSE	Human
5335	PLCG1	TRUE	FALSE	Human
54704	PDP1	FALSE	FALSE	No Association
5521	PPP2R2B	FALSE	FALSE	No Association
5533	PPP3CC	FALSE	FALSE	No Association
5330	PLCB2	TRUE	FALSE	Human
5515	PPP2CA	TRUE	FALSE	Human
5371	PML	TRUE	FALSE	Human
5499	PPP1CA	TRUE	FALSE	Human
5529	PPP2R5E	FALSE	FALSE	No Association
5516	PPP2CB	FALSE	FALSE	No Association
5332	PLCB4	FALSE	FALSE	No Association
5333	PLCD1	TRUE	FALSE	Human
29956	CERS2	TRUE	FALSE	Human
5494	PPM1A	TRUE	FALSE	Human
5649	RELN	FALSE	FALSE	No Association
5528	PPP2R5D	FALSE	FALSE	No Association
5520	PPP2R2A	FALSE	FALSE	No Association
5519	PPP2R1B	FALSE	FALSE	No Association
5334	PLCL1	FALSE	FALSE	No Association
103910	MYL12B	FALSE	FALSE	No Association
152926	PPM1K	FALSE	FALSE	No Association
5460	POU5F1	TRUE	FALSE	Human
54541	DDIT4	TRUE	FALSE	Human
5527	PPP2R5C	FALSE	FALSE	No Association
5341	PLEK	FALSE	FALSE	No Association
5522	PPP2R2C	FALSE	FALSE	No Association
5525	PPP2R5A	TRUE	FALSE	Human
29984	RHOD	FALSE	FALSE	No Association
54487	DGCR8	TRUE	FALSE	Human
5441	POLR2L	FALSE	FALSE	No Association
554313	H4C15	FALSE	FALSE	No Association
79363	CPLANE2	FALSE	FALSE	No Association
5426	POLE	FALSE	FALSE	No Association
161253	REM2	FALSE	FALSE	No Association
54509	RHOF	FALSE	FALSE	No Association
29934	SNX12	FALSE	FALSE	No Association
54820	NDE1	FALSE	FALSE	No Association
54707	GPN2	FALSE	FALSE	No Association
54674	LRRN3	FALSE	FALSE	No Association
79065	ATG9A	FALSE	FALSE	No Association
153020	RASGEF1B	FALSE	FALSE	No Association
54734	RAB39A	FALSE	FALSE	No Association
79139	DERL1	TRUE	FALSE	Human
54622	ARL15	FALSE	FALSE	No Association
5523	PPP2R3A	TRUE	FALSE	Human
5317	PKP1	FALSE	FALSE	No Association
5318	PKP2	FALSE	FALSE	No Association
54549	SDK2	FALSE	FALSE	No Association
5894	RAF1	TRUE	FALSE	Human
5753	PTK6	TRUE	FALSE	Human
5743	PTGS2	TRUE	FALSE	Human
79705	LRRK1	FALSE	FALSE	No Association
6041	RNASEL	FALSE	FALSE	No Association
202374	STK32A	FALSE	FALSE	No Association
5921	RASA1	TRUE	FALSE	Human
5970	RELA	TRUE	FALSE	Human
5900	RALGDS	FALSE	FALSE	No Association
5681	PSKH1	FALSE	FALSE	No Association
5871	MAP4K2	TRUE	FALSE	Human
6001	RGS10	TRUE	FALSE	Human
5728	PTEN	TRUE	FALSE	Human
5922	RASA2	FALSE	FALSE	No Association
6046	BRD2	TRUE	FALSE	Human
5829	PXN	TRUE	FALSE	Human
6009	RHEB	TRUE	FALSE	Human
79603	CERS4	FALSE	FALSE	No Association
5786	PTPRA	TRUE	FALSE	Human
5770	PTPN1	TRUE	FALSE	Human
5925	RB1	TRUE	FALSE	Human
5906	RAP1A	TRUE	FALSE	Human
5997	RGS2	TRUE	FALSE	Human
5908	RAP1B	TRUE	FALSE	Human
5880	RAC2	TRUE	FALSE	Human
55224	ETNK2	FALSE	FALSE	No Association
5879	RAC1	TRUE	FALSE	Human
5781	PTPN11	TRUE	FALSE	Human
5966	REL	TRUE	FALSE	Human
6035	RNASE1	FALSE	FALSE	No Association
79444	BIRC7	FALSE	FALSE	No Association
54997	TESC	FALSE	FALSE	No Association
5999	RGS4	TRUE	FALSE	Human
5727	PTCH1	TRUE	FALSE	Human
6004	RGS16	TRUE	FALSE	Human
5747	PTK2	TRUE	FALSE	Human
5782	PTPN12	TRUE	FALSE	Human
5923	RASGRF1	FALSE	FALSE	No Association
5998	RGS3	FALSE	FALSE	No Association
5783	PTPN13	TRUE	FALSE	Human
5912	RAP2B	FALSE	FALSE	No Association
54961	SSH3	FALSE	FALSE	No Association
5899	RALB	FALSE	FALSE	No Association
5924	RASGRF2	FALSE	FALSE	No Association
5881	RAC3	FALSE	FALSE	No Association
5803	PTPRZ1	TRUE	FALSE	Human
5927	KDM5A	TRUE	FALSE	Human
55009	FAM174C	FALSE	FALSE	No Association
5784	PTPN14	TRUE	FALSE	Human
5777	PTPN6	TRUE	FALSE	Human
6003	RGS13	FALSE	FALSE	No Association
5868	RAB5A	TRUE	FALSE	Human
6002	RGS12	FALSE	FALSE	No Association
55033	FKBP14	FALSE	FALSE	No Association
54926	UBE2R2	FALSE	FALSE	No Association
5898	RALA	TRUE	FALSE	Human
5890	RAD51B	FALSE	FALSE	No Association
6016	RIT1	FALSE	FALSE	No Association
5793	PTPRG	FALSE	FALSE	No Association
5911	RAP2A	TRUE	FALSE	Human
5796	PTPRK	TRUE	FALSE	Human
79785	RERGL	FALSE	FALSE	No Association
54948	MRPL16	FALSE	FALSE	No Association
5771	PTPN2	TRUE	FALSE	Human
5791	PTPRE	FALSE	FALSE	No Association
5787	PTPRB	FALSE	FALSE	No Association
5802	PTPRS	FALSE	FALSE	No Association
5775	PTPN4	FALSE	FALSE	No Association
440093	H3-5	FALSE	FALSE	No Association
54894	RNF43	FALSE	FALSE	No Association
5892	RAD51D	FALSE	FALSE	No Association
5867	RAB4A	TRUE	FALSE	Human
5889	RAD51C	FALSE	FALSE	No Association
5799	PTPRN2	FALSE	FALSE	No Association
440138	ALG11	FALSE	FALSE	No Association
5774	PTPN3	FALSE	FALSE	No Association
5789	PTPRD	FALSE	FALSE	No Association
5996	RGS1	TRUE	FALSE	Human
5792	PTPRF	TRUE	FALSE	Human
5797	PTPRM	FALSE	FALSE	No Association
5795	PTPRJ	TRUE	FALSE	Human
55227	LRRC1	FALSE	FALSE	No Association
5798	PTPRN	FALSE	FALSE	No Association
54963	UCKL1	FALSE	FALSE	No Association
5862	RAB2A	FALSE	FALSE	No Association
100996709	LOC100996709	FALSE	FALSE	No Association
55170	PRMT6	TRUE	FALSE	Human
5778	PTPN7	FALSE	FALSE	No Association
55207	ARL8B	FALSE	FALSE	No Association
55083	KIF26B	FALSE	FALSE	No Association
55012	PPP2R3C	FALSE	FALSE	No Association
5780	PTPN9	FALSE	FALSE	No Association
5800	PTPRO	FALSE	FALSE	No Association
79745	CLIP4	FALSE	FALSE	No Association
79666	PLEKHF2	FALSE	FALSE	No Association
54839	LRRC49	FALSE	FALSE	No Association
440193	CCDC88C	FALSE	FALSE	No Association
54882	ANKHD1	FALSE	FALSE	No Association
55243	KIRREL1	FALSE	FALSE	No Association
55205	ZNF532	FALSE	FALSE	No Association
6416	MAP2K4	TRUE	FALSE	Human
6198	RPS6KB1	TRUE	FALSE	Human
6194	RPS6	TRUE	FALSE	Human
80271	ITPKC	FALSE	FALSE	No Association
6199	RPS6KB2	TRUE	FALSE	Human
6300	MAPK12	FALSE	FALSE	No Association
6446	SGK1	TRUE	FALSE	Human
6134	RPL10	TRUE	FALSE	Human
30811	HUNK	FALSE	FALSE	No Association
6196	RPS6KA2	TRUE	FALSE	Human
6513	SLC2A1	TRUE	FALSE	Human
6464	SHC1	TRUE	FALSE	Human
6125	RPL5	FALSE	FALSE	No Association
120892	LRRK2	TRUE	FALSE	Human
6515	SLC2A3	TRUE	FALSE	Human
6622	SNCA	TRUE	FALSE	Human
112858	TP53RK	TRUE	FALSE	Human
6598	SMARCB1	TRUE	FALSE	Human
6391	SDHC	TRUE	FALSE	Human
23012	STK38L	FALSE	FALSE	No Association
30849	PIK3R4	TRUE	FALSE	Human
113026	PLCD3	FALSE	FALSE	No Association
6233	RPS27A	FALSE	FALSE	No Association
55294	FBXW7	TRUE	FALSE	Human
55351	STK32B	FALSE	FALSE	No Association
6597	SMARCA4	TRUE	FALSE	Human
6608	SMO	TRUE	FALSE	Human
106821730	BUB1B-PAK6	FALSE	FALSE	No Association
6500	SKP1	TRUE	FALSE	Human
260425	MAGI3	FALSE	FALSE	No Association
6258	RXRG	FALSE	FALSE	No Association
6469	SHH	FALSE	FALSE	No Association
6615	SNAI1	FALSE	FALSE	No Association
22800	RRAS2	TRUE	FALSE	Human
22866	CNKSR2	FALSE	FALSE	No Association
6323	SCN1A	FALSE	FALSE	No Association
80333	KCNIP4	FALSE	FALSE	No Association
6502	SKP2	TRUE	FALSE	Human
22985	ACIN1	TRUE	FALSE	Human
22941	SHANK2	FALSE	FALSE	No Association
6237	RRAS	FALSE	FALSE	No Association
22843	PPM1E	FALSE	FALSE	No Association
63926	ANKEF1	FALSE	FALSE	No Association
55367	PIDD1	FALSE	FALSE	No Association
6168	RPL37A	FALSE	FALSE	No Association
6310	ATXN1	FALSE	FALSE	No Association
80351	TNKS2	FALSE	FALSE	No Association
22894	DIS3	FALSE	FALSE	No Association
80146	UXS1	FALSE	FALSE	No Association
6453	ITSN1	TRUE	FALSE	Human
80344	DCAF11	FALSE	FALSE	No Association
63893	UBE2O	FALSE	FALSE	No Association
6491	STIL	FALSE	FALSE	No Association
22808	MRAS	FALSE	FALSE	No Association
6236	RRAD	TRUE	FALSE	Human
6311	ATXN2	TRUE	FALSE	Human
161742	SPRED1	TRUE	FALSE	Human
23007	PLCH1	FALSE	FALSE	No Association
79998	ANKRD53	FALSE	FALSE	No Association
6556	SLC11A1	TRUE	FALSE	Human
399694	SHC4	FALSE	FALSE	No Association
55740	ENAH	FALSE	FALSE	No Association
55615	PRR5	FALSE	FALSE	No Association
6586	SLIT3	FALSE	FALSE	No Association
342184	FMN1	FALSE	FALSE	No Association
6422	SFRP1	FALSE	FALSE	No Association
22821	RASA3	FALSE	FALSE	No Association
55500	ETNK1	FALSE	FALSE	No Association
55737	VPS35	FALSE	FALSE	No Association
6591	SNAI2	TRUE	FALSE	Human
6120	RPE	FALSE	FALSE	No Association
22882	ZHX2	FALSE	FALSE	No Association
80310	PDGFD	FALSE	FALSE	No Association
6599	SMARCC1	TRUE	FALSE	Human
79930	DOK3	FALSE	FALSE	No Association
63971	KIF13A	FALSE	FALSE	No Association
121268	RHEBL1	FALSE	FALSE	No Association
55677	IWS1	FALSE	FALSE	No Association
145581	LRFN5	FALSE	FALSE	No Association
55290	BRF2	FALSE	FALSE	No Association
22836	RHOBTB3	FALSE	FALSE	No Association
55284	UBE2W	FALSE	FALSE	No Association
55614	KIF16B	FALSE	FALSE	No Association
55288	RHOT1	FALSE	FALSE	No Association
79894	ZNF672	FALSE	FALSE	No Association
100506084	ARL17B	FALSE	FALSE	No Association
22995	CEP152	FALSE	FALSE	No Association
55715	DOK4	FALSE	FALSE	No Association
440689	H2BC18	FALSE	FALSE	No Association
80243	PREX2	FALSE	FALSE	No Association
6251	RSU1	FALSE	FALSE	No Association
6452	SH3BP2	FALSE	FALSE	No Association
23022	PALLD	FALSE	FALSE	No Association
55793	MINDY1	FALSE	FALSE	No Association
79955	PDZD7	FALSE	FALSE	No Association
55704	CCDC88A	FALSE	FALSE	No Association
100128927	ZBTB42	FALSE	FALSE	No Association
55741	EDEM2	FALSE	FALSE	No Association
55333	SYNJ2BP	FALSE	FALSE	No Association
137209	ZNF572	FALSE	FALSE	No Association
6794	STK11	TRUE	FALSE	Human
6789	STK4	TRUE	FALSE	Human
23178	PASK	TRUE	FALSE	Human
6655	SOS2	FALSE	FALSE	No Association
23411	SIRT1	TRUE	FALSE	Human
23239	PHLPP1	TRUE	FALSE	Human
6788	STK3	TRUE	FALSE	Human
6647	SOD1	TRUE	FALSE	Human
6722	SRF	TRUE	FALSE	Human
23049	SMG1	FALSE	FALSE	No Association
23408	SIRT5	TRUE	FALSE	Human
6790	AURKA	TRUE	FALSE	Human
23038	WDTC1	FALSE	FALSE	No Association
23236	PLCB1	FALSE	FALSE	No Association
6777	STAT5B	TRUE	FALSE	Human
6714	SRC	FALSE	FALSE	No Association
23373	CRTC1	TRUE	FALSE	Human
6720	SREBF1	TRUE	FALSE	Human
23035	PHLPP2	TRUE	FALSE	Human
6774	STAT3	TRUE	FALSE	Human
64223	MLST8	FALSE	FALSE	No Association
6772	STAT1	TRUE	TRUE	Both
6654	SOS1	TRUE	FALSE	Human
6934	TCF7L2	TRUE	FALSE	Human
6868	ADAM17	TRUE	FALSE	Human
6776	STAT5A	TRUE	FALSE	Human
6709	SPTAN1	TRUE	FALSE	Human
7015	TERT	FALSE	FALSE	No Association
6778	STAT6	TRUE	FALSE	Human
100506164	HSFX1	FALSE	FALSE	No Association
6773	STAT2	TRUE	FALSE	Human
23405	DICER1	TRUE	FALSE	Human
23418	CRB1	FALSE	FALSE	No Association
7040	TGFB1	TRUE	FALSE	Human
55844	PPP2R2D	FALSE	FALSE	No Association
64344	HIF3A	TRUE	FALSE	Human
23401	FRAT2	FALSE	FALSE	No Association
55970	GNG12	FALSE	FALSE	No Association
23095	KIF1B	FALSE	FALSE	No Association
55914	ERBIN	FALSE	FALSE	No Association
6932	TCF7	FALSE	FALSE	No Association
23327	NEDD4L	TRUE	FALSE	Human
23195	MDN1	FALSE	FALSE	No Association
6844	VAMP2	TRUE	FALSE	Human
285489	DOK7	FALSE	FALSE	No Association
23228	PLCL2	FALSE	FALSE	No Association
23135	KDM6B	TRUE	FALSE	Human
7042	TGFB2	TRUE	FALSE	Human
23371	TNS2	FALSE	FALSE	No Association
6775	STAT4	TRUE	FALSE	Human
6733	SRPK2	FALSE	FALSE	No Association
121504	H4-16	FALSE	FALSE	No Association
23307	FKBP15	FALSE	FALSE	No Association
23235	SIK2	TRUE	FALSE	Human
6741	SSB	TRUE	FALSE	Human
64386	MMP25	FALSE	FALSE	No Association
129563	DIS3L2	FALSE	FALSE	No Association
64374	SIL1	TRUE	FALSE	Human
6652	SORD	TRUE	FALSE	Human
6657	SOX2	TRUE	FALSE	Human
203286	ANKS6	FALSE	FALSE	No Association
23189	KANK1	FALSE	FALSE	No Association
6675	UAP1	FALSE	FALSE	No Association
23221	RHOBTB2	FALSE	FALSE	No Association
6935	ZEB1	FALSE	FALSE	No Association
23243	ANKRD28	FALSE	FALSE	No Association
6687	SPG7	FALSE	FALSE	No Association
7043	TGFB3	TRUE	FALSE	Human
23067	SETD1B	FALSE	FALSE	No Association
55824	PAG1	TRUE	FALSE	Human
64121	RRAGC	TRUE	FALSE	Human
64332	NFKBIZ	TRUE	FALSE	Human
56034	PDGFC	TRUE	FALSE	Human
6812	STXBP1	FALSE	FALSE	No Association
6879	TAF7	FALSE	FALSE	No Association
64067	NPAS3	FALSE	FALSE	No Association
6659	SOX4	TRUE	FALSE	Human
7041	TGFB1I1	TRUE	FALSE	Human
23037	PDZD2	FALSE	FALSE	No Association
6857	SYT1	FALSE	FALSE	No Association
6926	TBX3	TRUE	FALSE	Human
23303	KIF13B	FALSE	FALSE	No Association
56052	ALG1	FALSE	FALSE	No Association
219855	SLC37A2	FALSE	FALSE	No Association
23046	KIF21B	FALSE	FALSE	No Association
23291	FBXW11	FALSE	FALSE	No Association
23321	TRIM2	FALSE	FALSE	No Association
6663	SOX10	FALSE	FALSE	No Association
23060	ZNF609	FALSE	FALSE	No Association
64343	AZI2	FALSE	FALSE	No Association
23426	GRIP1	FALSE	FALSE	No Association
55835	CENPJ	FALSE	FALSE	No Association
64092	SAMSN1	FALSE	FALSE	No Association
55816	DOK5	FALSE	FALSE	No Association
64145	RBSN	FALSE	FALSE	No Association
23279	NUP160	FALSE	FALSE	No Association
56180	MOSPD1	FALSE	FALSE	No Association
23429	RYBP	FALSE	FALSE	No Association
23328	SASH1	FALSE	FALSE	No Association
23242	COBL	FALSE	FALSE	No Association
7249	TSC2	TRUE	FALSE	Human
7465	WEE1	FALSE	FALSE	No Association
23604	DAPK2	FALSE	FALSE	No Association
253260	RICTOR	FALSE	FALSE	No Association
7145	TNS1	TRUE	FALSE	Human
7248	TSC1	TRUE	FALSE	Human
7376	NR1H2	TRUE	FALSE	Human
23476	BRD4	TRUE	FALSE	Human
23678	SGK3	TRUE	FALSE	Human
100130086	HSFX2	FALSE	FALSE	No Association
7167	TPI1	FALSE	FALSE	No Association
400581	GRAPL	FALSE	FALSE	No Association
7414	VCL	TRUE	FALSE	Human
7494	XBP1	TRUE	FALSE	Human
7422	VEGFA	TRUE	FALSE	Human
23552	CDK20	FALSE	FALSE	No Association
7332	UBE2L3	TRUE	FALSE	Human
7421	VDR	TRUE	FALSE	Human
7345	UCHL1	TRUE	FALSE	Human
7184	HSP90B1	TRUE	FALSE	Human
23621	BACE1	TRUE	FALSE	Human
80895	ILKAP	FALSE	FALSE	No Association
7097	TLR2	TRUE	FALSE	Human
7409	VAV1	TRUE	FALSE	Human
7099	TLR4	FALSE	FALSE	No Association
23533	PIK3R5	FALSE	FALSE	No Association
7100	TLR5	TRUE	FALSE	Human
7098	TLR3	TRUE	TRUE	Both
7189	TRAF6	TRUE	FALSE	Human
7124	TNF	TRUE	FALSE	Human
23770	FKBP8	TRUE	FALSE	Human
7311	UBA52	FALSE	FALSE	No Association
7334	UBE2N	TRUE	FALSE	Human
64798	DEPTOR	TRUE	FALSE	Human
7094	TLN1	TRUE	FALSE	Human
7187	TRAF3	TRUE	FALSE	Human
7082	TJP1	TRUE	FALSE	Human
80824	DUSP16	FALSE	FALSE	No Association
7329	UBE2I	FALSE	FALSE	No Association
7472	WNT2	FALSE	FALSE	No Association
7474	WNT5A	TRUE	FALSE	Human
7171	TPM4	TRUE	FALSE	Human
7077	TIMP2	TRUE	FALSE	Human
7431	VIM	TRUE	FALSE	Human
7408	VASP	TRUE	FALSE	Human
7403	KDM6A	TRUE	FALSE	Human
7321	UBE2D1	TRUE	FALSE	Human
7410	VAV2	TRUE	FALSE	Human
7096	TLR1	TRUE	FALSE	Human
7415	VCP	TRUE	FALSE	Human
23461	ABCA5	FALSE	FALSE	No Association
56623	INPP5E	FALSE	FALSE	No Association
7424	VEGFC	TRUE	FALSE	Human
7482	WNT2B	FALSE	FALSE	No Association
64759	TNS3	FALSE	FALSE	No Association
7483	WNT9A	TRUE	FALSE	Human
64754	SMYD3	TRUE	FALSE	Human
7360	UGP2	FALSE	FALSE	No Association
285598	ARL10	FALSE	FALSE	No Association
7326	UBE2G1	FALSE	FALSE	No Association
23774	BRD1	FALSE	FALSE	No Association
23522	KAT6B	TRUE	FALSE	Human
7319	UBE2A	FALSE	FALSE	No Association
64398	PALS1	FALSE	FALSE	No Association
23551	RASD2	FALSE	FALSE	No Association
7322	UBE2D2	TRUE	FALSE	Human
7371	UCK2	FALSE	FALSE	No Association
375790	AGRN	TRUE	FALSE	Human
7267	TTC3	FALSE	FALSE	No Association
7454	WAS	TRUE	FALSE	Human
171177	RHOV	FALSE	FALSE	No Association
7325	UBE2E2	FALSE	FALSE	No Association
7324	UBE2E1	FALSE	FALSE	No Association
7320	UBE2B	FALSE	FALSE	No Association
64407	RGS18	FALSE	FALSE	No Association
23640	HSPBP1	FALSE	FALSE	No Association
7078	TIMP3	TRUE	FALSE	Human
23433	RHOQ	FALSE	FALSE	No Association
23624	CBLC	FALSE	FALSE	No Association
7157	TP53	TRUE	TRUE	Both
23513	SCRIB	TRUE	FALSE	Human
56606	SLC2A9	FALSE	FALSE	No Association
7484	WNT9B	FALSE	FALSE	No Association
23608	MKRN1	FALSE	FALSE	No Association
81029	WNT5B	TRUE	FALSE	Human
7264	GFUS	FALSE	FALSE	No Association
7168	TPM1	TRUE	FALSE	Human
64764	CREB3L2	FALSE	FALSE	No Association
64769	MEAF6	FALSE	FALSE	No Association
23639	DNAAF11	FALSE	FALSE	No Association
113655	MFSD3	FALSE	FALSE	No Association
23594	ORC6	FALSE	FALSE	No Association
56288	PARD3	TRUE	FALSE	Human
220164	DOK6	FALSE	FALSE	No Association
23500	DAAM2	FALSE	FALSE	No Association
252983	STXBP4	FALSE	FALSE	No Association
56605	ERO1B	FALSE	FALSE	No Association
64393	ZMAT3	FALSE	FALSE	No Association
64598	MOSPD3	FALSE	FALSE	No Association
64778	FNDC3B	FALSE	FALSE	No Association
7525	YES1	TRUE	FALSE	Human
65061	CDK15	FALSE	FALSE	No Association
253430	IPMK	FALSE	FALSE	No Association
7867	MAPKAPK3	TRUE	FALSE	Human
57118	CAMK1D	TRUE	FALSE	Human
65018	PINK1	TRUE	FALSE	Human
57172	CAMK1G	FALSE	FALSE	No Association
7514	XPO1	TRUE	FALSE	Human
81629	TSSK3	FALSE	FALSE	No Association
7531	YWHAE	TRUE	FALSE	Human
7534	YWHAZ	TRUE	TRUE	Both
7994	KAT6A	FALSE	FALSE	No Association
57171	DOLPP1	FALSE	FALSE	No Association
7532	YWHAG	TRUE	FALSE	Human
8034	SLC25A16	FALSE	FALSE	No Association
7846	TUBA1A	FALSE	FALSE	No Association
7529	YWHAB	TRUE	FALSE	Human
8019	BRD3	TRUE	FALSE	Human
7852	CXCR4	TRUE	FALSE	Human
7533	YWHAH	TRUE	FALSE	Human
81793	TLR10	FALSE	FALSE	No Association
253782	CERS6	TRUE	FALSE	Human
8087	FXR1	FALSE	FALSE	No Association
89832	CHRFAM7A	FALSE	FALSE	No Association
89910	UBE3B	FALSE	FALSE	No Association
89780	WNT3A	FALSE	FALSE	No Association
7855	FZD5	FALSE	FALSE	No Association
8085	KMT2D	FALSE	FALSE	No Association
728780	ANKDD1B	FALSE	FALSE	No Association
7528	YY1	TRUE	FALSE	Human
56924	PAK6	TRUE	FALSE	Human
7517	XRCC3	FALSE	FALSE	No Association
56946	EMSY	FALSE	FALSE	No Association
146850	PIK3R6	FALSE	FALSE	No Association
7862	BRPF1	FALSE	FALSE	No Association
441869	ANKRD65	FALSE	FALSE	No Association
65264	UBE2Z	FALSE	FALSE	No Association
8153	RND2	FALSE	FALSE	No Association
89932	PAPLN	FALSE	FALSE	No Association
65078	RTN4R	FALSE	FALSE	No Association
196528	ARID2	TRUE	FALSE	Human
163782	KANK4	FALSE	FALSE	No Association
56776	FMN2	FALSE	FALSE	No Association
122773	KLHDC1	FALSE	FALSE	No Association
64854	USP46	FALSE	FALSE	No Association
221079	ARL5B	FALSE	FALSE	No Association
89941	RHOT2	FALSE	FALSE	No Association
163255	ZNF540	FALSE	FALSE	No Association
7764	ZNF217	TRUE	FALSE	Human
57111	RAB25	TRUE	FALSE	Human
8131	NPRL3	FALSE	FALSE	No Association
65263	PYCR3	FALSE	FALSE	No Association
8115	TCL1A	TRUE	FALSE	Human
392862	GRID2IP	FALSE	FALSE	No Association
7879	RAB7A	TRUE	FALSE	Human
57120	GOPC	FALSE	FALSE	No Association
196500	PIANP	FALSE	FALSE	No Association
163486	DENND1B	FALSE	FALSE	No Association
56895	AGPAT4	FALSE	FALSE	No Association
7763	ZFAND5	TRUE	FALSE	Human
56894	AGPAT3	FALSE	FALSE	No Association
89795	NAV3	FALSE	FALSE	No Association
65084	TMEM135	FALSE	FALSE	No Association
