# Supplementary material for: A machine learning method for the identification and characterization of novel COVID-19 drug targets
Source: Sci Rep. 2023 May 3;13:7159. doi: 10.1038/s41598-023-34287-5 (PMC10156718; doi:10.1038/s41598-023-34287-5)
Supplement: Supplementary file 3 — Supplementary Information 2. [file 41598_2023_34287_MOESM3_ESM.xlsx]

## Sheet: PIK3CA_neighbors
entrez_id	symbol	human	virus	combined
208	AKT2	TRUE	FALSE	Human
147	ADRA1B	FALSE	FALSE	No Association
156	GRK2	TRUE	FALSE	Human
92	ACVR2A	FALSE	FALSE	No Association
25	ABL1	TRUE	FALSE	Human
154	ADRB2	TRUE	FALSE	Human
90	ACVR1	TRUE	FALSE	Human
94	ACVRL1	FALSE	FALSE	No Association
185	AGTR1	FALSE	FALSE	No Association
183	AGT	FALSE	FALSE	No Association
109	ADCY3	FALSE	FALSE	No Association
27	ABL2	FALSE	FALSE	No Association
8295	TRRAP	FALSE	FALSE	No Association
186	AGTR2	FALSE	FALSE	No Association
148	ADRA1A	FALSE	FALSE	No Association
57521	RPTOR	TRUE	FALSE	Human
91	ACVR1B	TRUE	FALSE	Human
115	ADCY9	FALSE	FALSE	No Association
93	ACVR2B	FALSE	FALSE	No Association
142	PARP1	TRUE	FALSE	Human
207	AKT1	TRUE	FALSE	Human
146	ADRA1D	FALSE	FALSE	No Association
47	ACLY	TRUE	FALSE	Human
107	ADCY1	FALSE	FALSE	No Association
8202	NCOA3	TRUE	FALSE	Human
114	ADCY8	FALSE	FALSE	No Association
32	ACACB	FALSE	FALSE	No Association
71	ACTG1	TRUE	FALSE	Human
729230	CCR2	FALSE	FALSE	No Association
8312	AXIN1	TRUE	FALSE	Human
57396	CLK4	FALSE	FALSE	No Association
113	ADCY7	FALSE	FALSE	No Association
9	NAT1	FALSE	FALSE	No Association
60	ACTB	TRUE	FALSE	Human
57498	KIDINS220	FALSE	FALSE	No Association
8395	PIP5K1B	FALSE	FALSE	No Association
8394	PIP5K1A	TRUE	FALSE	Human
174	AFP	FALSE	FALSE	No Association
72	ACTG2	FALSE	FALSE	No Association
199	AIF1	TRUE	FALSE	Human
8317	CDC7	TRUE	FALSE	Human
108	ADCY2	FALSE	FALSE	No Association
8313	AXIN2	TRUE	FALSE	Human
221264	AK9	FALSE	FALSE	No Association
126	ADH1C	FALSE	FALSE	No Association
8289	ARID1A	TRUE	FALSE	Human
57531	HACE1	FALSE	FALSE	No Association
111	ADCY5	TRUE	FALSE	Human
86	ACTL6A	TRUE	FALSE	Human
187	APLNR	FALSE	FALSE	No Association
8396	PIP4K2B	TRUE	FALSE	Human
8239	USP9X	TRUE	FALSE	Human
87	ACTN1	TRUE	FALSE	Human
59	ACTA2	TRUE	FALSE	Human
81	ACTN4	TRUE	FALSE	Human
8227	AKAP17A	FALSE	FALSE	No Association
8260	NAA10	TRUE	FALSE	Human
57519	STARD9	FALSE	FALSE	No Association
8220	ESS2	FALSE	FALSE	No Association
90141	EFCAB11	FALSE	FALSE	No Association
401551	WDR38	FALSE	FALSE	No Association
114826	SMYD4	FALSE	FALSE	No Association
57534	MIB1	TRUE	FALSE	Human
8318	CDC45	FALSE	FALSE	No Association
57486	NLN	FALSE	FALSE	No Association
57418	WDR18	FALSE	FALSE	No Association
8242	KDM5C	FALSE	FALSE	No Association
8398	PLA2G6	TRUE	FALSE	Human
57492	ARID1B	TRUE	FALSE	Human
182	JAG1	TRUE	FALSE	Human
139285	AMER1	FALSE	FALSE	No Association
8351	H3C4	FALSE	FALSE	No Association
8218	CLTCL1	FALSE	FALSE	No Association
729238	SFTPA2	FALSE	FALSE	No Association
401548	SNX30	FALSE	FALSE	No Association
57381	RHOJ	FALSE	FALSE	No Association
8355	H3C8	FALSE	FALSE	No Association
57448	BIRC6	TRUE	FALSE	Human
8243	SMC1A	TRUE	FALSE	Human
8354	H3C11	FALSE	FALSE	No Association
8241	RBM10	FALSE	FALSE	No Association
8314	BAP1	TRUE	FALSE	Human
8350	H3C1	FALSE	FALSE	No Association
114803	MYSM1	FALSE	FALSE	No Association
8352	H3C3	FALSE	FALSE	No Association
57535	ELAPOR1	FALSE	FALSE	No Association
114882	OSBPL8	FALSE	FALSE	No Association
81930	KIF18A	FALSE	FALSE	No Association
8358	H3C2	FALSE	FALSE	No Association
8356	H3C12	FALSE	FALSE	No Association
114788	CSMD3	FALSE	FALSE	No Association
57460	PPM1H	FALSE	FALSE	No Association
8353	H3C6	FALSE	FALSE	No Association
254065	BRWD3	FALSE	FALSE	No Association
8216	LZTR1	FALSE	FALSE	No Association
57553	MICAL3	FALSE	FALSE	No Association
57522	SRGAP1	FALSE	FALSE	No Association
8357	H3C10	FALSE	FALSE	No Association
114898	C1QTNF2	FALSE	FALSE	No Association
84707	BEX2	TRUE	FALSE	Human
369	ARAF	TRUE	FALSE	Human
238	ALK	FALSE	FALSE	No Association
8428	STK24	TRUE	FALSE	Human
408	ARRB1	TRUE	FALSE	Human
8550	MAPKAPK5	TRUE	FALSE	Human
216	ALDH1A1	TRUE	FALSE	Human
472	ATM	TRUE	FALSE	Human
8660	IRS2	TRUE	FALSE	Human
367	AR	FALSE	FALSE	No Association
301	ANXA1	TRUE	FALSE	Human
308	ANXA5	TRUE	TRUE	Both
355	FAS	TRUE	FALSE	Human
387	RHOA	TRUE	FALSE	Human
8431	NR0B2	FALSE	FALSE	No Association
356	FASLG	FALSE	FALSE	No Association
8493	PPM1D	TRUE	FALSE	Human
8678	BECN1	TRUE	FALSE	Human
8408	ULK1	TRUE	FALSE	Human
317	APAF1	FALSE	FALSE	No Association
331	XIAP	TRUE	FALSE	Human
65975	STK33	FALSE	FALSE	No Association
348	APOE	TRUE	FALSE	Human
8503	PIK3R3	TRUE	FALSE	Human
8556	CDC14A	FALSE	FALSE	No Association
57761	TRIB3	TRUE	FALSE	Human
332	BIRC5	TRUE	FALSE	Human
8473	OGT	TRUE	FALSE	Human
329	BIRC2	TRUE	FALSE	Human
8648	NCOA1	TRUE	FALSE	Human
351	APP	TRUE	FALSE	Human
8573	CASK	FALSE	FALSE	No Association
8525	DGKZ	TRUE	FALSE	Human
334	APLP2	FALSE	FALSE	No Association
8650	NUMB	FALSE	FALSE	No Association
100532731	COMMD3-BMI1	FALSE	FALSE	No Association
328	APEX1	TRUE	FALSE	Human
8651	SOCS1	TRUE	FALSE	Human
389	RHOC	TRUE	FALSE	Human
324	APC	TRUE	FALSE	Human
8665	EIF3F	FALSE	FALSE	No Association
388	RHOB	TRUE	FALSE	Human
330	BIRC3	TRUE	FALSE	Human
285	ANGPT2	FALSE	FALSE	No Association
8452	CUL3	TRUE	FALSE	Human
320	APBA1	FALSE	FALSE	No Association
288	ANK3	FALSE	FALSE	No Association
377	ARF3	FALSE	FALSE	No Association
8565	YARS1	FALSE	FALSE	No Association
57670	KIAA1549	FALSE	FALSE	No Association
8454	CUL1	TRUE	FALSE	Human
8643	PTCH2	FALSE	FALSE	No Association
8555	CDC14B	TRUE	FALSE	Human
382	ARF6	TRUE	FALSE	Human
8607	RUVBL1	TRUE	FALSE	Human
8634	RTCA	FALSE	FALSE	No Association
8453	CUL2	TRUE	FALSE	Human
381	ARF5	FALSE	FALSE	No Association
57763	ANKRA2	FALSE	FALSE	No Association
8658	TNKS	TRUE	FALSE	Human
8626	TP63	TRUE	FALSE	Human
399	RHOH	FALSE	FALSE	No Association
57680	CHD8	TRUE	FALSE	Human
8438	RAD54L	FALSE	FALSE	No Association
57826	RAP2C	FALSE	FALSE	No Association
8491	MAP4K3	FALSE	FALSE	No Association
57634	EP400	FALSE	FALSE	No Association
8450	CUL4B	FALSE	FALSE	No Association
374	AREG	TRUE	FALSE	Human
375	ARF1	TRUE	FALSE	Human
57721	METTL14	FALSE	FALSE	No Association
287	ANK2	TRUE	FALSE	Human
8549	LGR5	FALSE	FALSE	No Association
57559	STAMBPL1	FALSE	FALSE	No Association
254394	MCM9	FALSE	FALSE	No Association
284	ANGPT1	TRUE	FALSE	Human
8667	EIF3H	FALSE	FALSE	No Association
57758	SCUBE2	FALSE	FALSE	No Association
378	ARF4	FALSE	FALSE	No Association
391	RHOG	FALSE	FALSE	No Association
379	ARL4D	FALSE	FALSE	No Association
8405	SPOP	TRUE	FALSE	Human
57697	FANCM	FALSE	FALSE	No Association
390	RND3	TRUE	FALSE	Human
400	ARL1	FALSE	FALSE	No Association
57617	VPS18	FALSE	FALSE	No Association
65985	AACS	FALSE	FALSE	No Association
403	ARL3	FALSE	FALSE	No Association
221458	KIF6	FALSE	FALSE	No Association
57580	PREX1	FALSE	FALSE	No Association
8467	SMARCA5	FALSE	FALSE	No Association
373	TRIM23	TRUE	FALSE	Human
65999	LRRC61	FALSE	FALSE	No Association
57560	IFT80	FALSE	FALSE	No Association
57590	WDFY1	TRUE	FALSE	Human
393	ARHGAP4	FALSE	FALSE	No Association
8477	GPR65	TRUE	FALSE	Human
395	ARHGAP6	FALSE	FALSE	No Association
90417	KNSTRN	FALSE	FALSE	No Association
463	ZFHX3	TRUE	FALSE	Human
8464	SUPT3H	FALSE	FALSE	No Association
660	BMX	TRUE	FALSE	Human
673	BRAF	TRUE	FALSE	Human
8737	RIPK1	TRUE	FALSE	Human
659	BMPR2	TRUE	FALSE	Human
8844	KSR1	TRUE	FALSE	Human
558	AXL	TRUE	FALSE	Human
695	BTK	FALSE	FALSE	No Association
8767	RIPK2	TRUE	FALSE	Human
613	BCR	TRUE	FALSE	Human
545	ATR	TRUE	FALSE	Human
818	CAMK2G	FALSE	FALSE	No Association
598	BCL2L1	TRUE	FALSE	Human
658	BMPR1B	TRUE	FALSE	Human
657	BMPR1A	TRUE	FALSE	Human
775	CACNA1C	FALSE	FALSE	No Association
776	CACNA1D	TRUE	FALSE	Human
8801	SUCLG2	FALSE	FALSE	No Association
817	CAMK2D	FALSE	FALSE	No Association
8837	CFLAR	TRUE	FALSE	Human
595	CCND1	TRUE	FALSE	Human
815	CAMK2A	FALSE	FALSE	No Association
805	CALM2	FALSE	FALSE	No Association
627	BDNF	FALSE	FALSE	No Association
632	BGLAP	FALSE	FALSE	No Association
8831	SYNGAP1	FALSE	FALSE	No Association
699	BUB1	FALSE	FALSE	No Association
675	BRCA2	TRUE	FALSE	Human
8802	SUCLG1	FALSE	FALSE	No Association
672	BRCA1	TRUE	FALSE	Human
624	BDKRB2	TRUE	FALSE	Human
816	CAMK2B	FALSE	FALSE	No Association
808	CALM3	FALSE	FALSE	No Association
572	BAD	TRUE	FALSE	Human
8914	TIMELESS	TRUE	FALSE	Human
783	CACNB2	FALSE	FALSE	No Association
8900	CCNA1	TRUE	FALSE	Human
801	CALM1	FALSE	FALSE	No Association
8826	IQGAP1	TRUE	FALSE	Human
8772	FADD	TRUE	FALSE	Human
8841	HDAC3	TRUE	FALSE	Human
586	BCAT1	FALSE	FALSE	No Association
8850	KAT2B	TRUE	FALSE	Human
8795	TNFRSF10B	TRUE	FALSE	Human
813	CALU	FALSE	FALSE	No Association
8815	BANF1	TRUE	FALSE	Human
8878	SQSTM1	TRUE	FALSE	Human
526	ATP6V1B2	TRUE	FALSE	Human
567	B2M	TRUE	FALSE	Human
596	BCL2	TRUE	FALSE	Human
782	CACNB1	FALSE	FALSE	No Association
538	ATP7A	FALSE	FALSE	No Association
8842	PROM1	TRUE	FALSE	Human
8805	TRIM24	TRUE	FALSE	Human
685	BTC	TRUE	FALSE	Human
780	DDR1	TRUE	FALSE	Human
8871	SYNJ2	FALSE	FALSE	No Association
641	BLM	FALSE	FALSE	No Association
793	CALB1	FALSE	FALSE	No Association
8792	TNFRSF11A	TRUE	FALSE	Human
599	BCL2L2	TRUE	FALSE	Human
602	BCL3	TRUE	FALSE	Human
623	BDKRB1	TRUE	FALSE	Human
8874	ARHGEF7	TRUE	FALSE	Human
8754	ADAM9	TRUE	FALSE	Human
525	ATP6V1B1	FALSE	FALSE	No Association
650	BMP2	TRUE	FALSE	Human
9002	F2RL3	FALSE	FALSE	No Association
648	BMI1	TRUE	FALSE	Human
781	CACNA2D1	FALSE	FALSE	No Association
794	CALB2	FALSE	FALSE	No Association
8821	INPP4B	TRUE	FALSE	Human
546	ATRX	FALSE	FALSE	No Association
634	CEACAM1	TRUE	FALSE	Human
580	BARD1	FALSE	FALSE	No Association
8825	LIN7A	FALSE	FALSE	No Association
8766	RAB11A	TRUE	FALSE	Human
8976	WASL	TRUE	FALSE	Human
8743	TNFSF10	TRUE	FALSE	Human
8867	SYNJ1	FALSE	FALSE	No Association
8817	FGF18	FALSE	FALSE	No Association
8880	FUBP1	TRUE	FALSE	Human
604	BCL6	TRUE	FALSE	Human
148022	TICAM1	TRUE	FALSE	Human
652	BMP4	TRUE	FALSE	Human
221937	FOXK1	FALSE	FALSE	No Association
8859	STK19	FALSE	FALSE	No Association
8760	CDS2	FALSE	FALSE	No Association
688	KLF5	TRUE	FALSE	Human
577	ADGRB3	FALSE	FALSE	No Association
221895	JAZF1	FALSE	FALSE	No Association
8723	SNX4	FALSE	FALSE	No Association
148252	DIRAS1	FALSE	FALSE	No Association
8724	SNX3	FALSE	FALSE	No Association
8968	H3C7	FALSE	FALSE	No Association
8741	TNFSF13	FALSE	FALSE	No Association
8888	MCM3AP	FALSE	FALSE	No Association
197335	WDR90	FALSE	FALSE	No Association
547	KIF1A	FALSE	FALSE	No Association
115273	RAB42	FALSE	FALSE	No Association
90809	PIP4P1	FALSE	FALSE	No Association
1021	CDK6	TRUE	FALSE	Human
1018	CDK3	FALSE	FALSE	No Association
1019	CDK4	TRUE	FALSE	Human
835	CASP2	FALSE	FALSE	No Association
994	CDC25B	TRUE	FALSE	Human
1017	CDK2	FALSE	FALSE	No Association
983	CDK1	TRUE	FALSE	Human
1025	CDK9	TRUE	FALSE	Human
9212	AURKB	FALSE	FALSE	No Association
842	CASP9	TRUE	FALSE	Human
894	CCND2	TRUE	FALSE	Human
100533105	C8orf44-SGK3	FALSE	FALSE	No Association
1027	CDKN1B	TRUE	FALSE	Human
898	CCNE1	FALSE	FALSE	No Association
891	CCNB1	TRUE	FALSE	Human
9170	LPAR2	TRUE	FALSE	Human
840	CASP7	TRUE	FALSE	Human
847	CAT	TRUE	FALSE	Human
896	CCND3	TRUE	FALSE	Human
823	CAPN1	TRUE	FALSE	Human
9020	MAP3K14	TRUE	FALSE	Human
890	CCNA2	FALSE	FALSE	No Association
9134	CCNE2	FALSE	FALSE	No Association
885	CCK	FALSE	FALSE	No Association
1022	CDK7	FALSE	FALSE	No Association
958	CD40	TRUE	FALSE	Human
839	CASP6	TRUE	FALSE	Human
836	CASP3	TRUE	FALSE	Human
9138	ARHGEF1	TRUE	FALSE	Human
841	CASP8	TRUE	FALSE	Human
1033	CDKN3	FALSE	FALSE	No Association
115650	TNFRSF13C	TRUE	FALSE	Human
9133	CCNB2	TRUE	FALSE	Human
901	CCNG2	TRUE	FALSE	Human
959	CD40LG	FALSE	FALSE	No Association
978	CDA	FALSE	FALSE	No Association
991	CDC20	TRUE	FALSE	Human
1026	CDKN1A	TRUE	FALSE	Human
925	CD8A	TRUE	FALSE	Human
990	CDC6	FALSE	FALSE	No Association
9113	LATS1	TRUE	FALSE	Human
930	CD19	FALSE	FALSE	No Association
90956	ADCK2	FALSE	FALSE	No Association
921	CD5	FALSE	FALSE	No Association
900	CCNG1	TRUE	FALSE	Human
1024	CDK8	FALSE	FALSE	No Association
9175	MAP3K13	FALSE	FALSE	No Association
867	CBL	TRUE	FALSE	Human
1032	CDKN2D	TRUE	FALSE	Human
164832	LONRF2	FALSE	FALSE	No Association
941	CD80	FALSE	FALSE	No Association
920	CD4	TRUE	FALSE	Human
1030	CDKN2B	TRUE	FALSE	Human
940	CD28	TRUE	FALSE	Human
1012	CDH13	TRUE	FALSE	Human
998	CDC42	TRUE	FALSE	Human
960	CD44	TRUE	FALSE	Human
868	CBLB	TRUE	FALSE	Human
9201	DCLK1	TRUE	FALSE	Human
9156	EXO1	FALSE	FALSE	No Association
1028	CDKN1C	TRUE	FALSE	Human
999	CDH1	TRUE	FALSE	Human
968	CD68	TRUE	FALSE	Human
9048	ARTN	TRUE	FALSE	Human
947	CD34	FALSE	FALSE	No Association
914	CD2	TRUE	FALSE	Human
9031	BAZ1B	TRUE	FALSE	Human
1031	CDKN2C	TRUE	FALSE	Human
899	CCNF	FALSE	FALSE	No Association
919	CD247	TRUE	FALSE	Human
9046	DOK2	TRUE	FALSE	Human
9077	DIRAS3	FALSE	FALSE	No Association
942	CD86	TRUE	FALSE	Human
9140	ATG12	TRUE	FALSE	Human
967	CD63	TRUE	FALSE	Human
9100	USP10	TRUE	FALSE	Human
926	CD8B	TRUE	FALSE	Human
9126	SMC3	FALSE	FALSE	No Association
9147	NEMF	FALSE	FALSE	No Association
916	CD3E	TRUE	FALSE	Human
915	CD3D	TRUE	FALSE	Human
9211	LGI1	FALSE	FALSE	No Association
9101	USP8	TRUE	FALSE	Human
974	CD79B	FALSE	FALSE	No Association
9047	SH2D2A	FALSE	FALSE	No Association
972	CD74	TRUE	FALSE	Human
9208	LRRFIP1	FALSE	FALSE	No Association
864	RUNX3	TRUE	FALSE	Human
996	CDC27	FALSE	FALSE	No Association
819	CAMLG	FALSE	FALSE	No Association
9203	ZMYM3	FALSE	FALSE	No Association
917	CD3G	FALSE	FALSE	No Association
58189	WFDC1	FALSE	FALSE	No Association
973	CD79A	TRUE	FALSE	Human
58190	CTDSP1	FALSE	FALSE	No Association
90990	KIFC2	FALSE	FALSE	No Association
9217	VAPB	FALSE	FALSE	No Association
9129	PRPF3	FALSE	FALSE	No Association
9169	SCAF11	TRUE	FALSE	Human
1008	CDH10	FALSE	FALSE	No Association
9475	ROCK2	TRUE	FALSE	Human
1147	CHUK	TRUE	FALSE	Human
9429	ABCG2	FALSE	FALSE	No Association
9451	EIF2AK3	TRUE	FALSE	Human
9365	KL	FALSE	FALSE	No Association
1119	CHKA	TRUE	FALSE	Human
1326	MAP3K8	TRUE	FALSE	Human
1111	CHEK1	TRUE	FALSE	Human
9294	S1PR2	FALSE	FALSE	No Association
91461	PKDCC	FALSE	FALSE	No Association
1312	COMT	TRUE	FALSE	Human
1196	CLK2	FALSE	FALSE	No Association
574537	UGT2A2	FALSE	FALSE	No Association
1195	CLK1	TRUE	FALSE	Human
1131	CHRM3	TRUE	FALSE	Human
1138	CHRNA5	FALSE	FALSE	No Association
1050	CEBPA	TRUE	FALSE	Human
115825	WDFY2	FALSE	FALSE	No Association
1051	CEBPB	TRUE	FALSE	Human
1241	LTB4R	TRUE	FALSE	Human
9474	ATG5	TRUE	FALSE	Human
1234	CCR5	FALSE	FALSE	No Association
1029	CDKN2A	TRUE	FALSE	Human
1351	COX8A	FALSE	FALSE	No Association
1128	CHRM1	FALSE	FALSE	No Association
9489	PGS1	TRUE	FALSE	Human
9232	PTTG1	TRUE	FALSE	Human
1113	CHGA	TRUE	FALSE	Human
1060	CENPC	FALSE	FALSE	No Association
140465	MYL6B	FALSE	FALSE	No Association
91351	DDX60L	FALSE	FALSE	No Association
1277	COL1A1	TRUE	FALSE	Human
9423	NTN1	TRUE	FALSE	Human
58528	RRAGD	FALSE	FALSE	No Association
1236	CCR7	TRUE	FALSE	Human
1069	CETN2	FALSE	FALSE	No Association
58508	KMT2C	TRUE	FALSE	Human
25780	RASGRP3	FALSE	FALSE	No Association
9402	GRAP2	FALSE	FALSE	No Association
1062	CENPE	FALSE	FALSE	No Association
25937	WWTR1	TRUE	FALSE	Human
1154	CISH	FALSE	FALSE	No Association
1108	CHD4	FALSE	FALSE	No Association
9230	RAB11B	FALSE	FALSE	No Association
9497	SLC4A7	FALSE	FALSE	No Association
1213	CLTC	FALSE	FALSE	No Association
1070	CETN3	FALSE	FALSE	No Association
9223	MAGI1	TRUE	FALSE	Human
1230	CCR1	TRUE	FALSE	Human
9443	MED7	FALSE	FALSE	No Association
1040	CDS1	FALSE	FALSE	No Association
50485	SMARCAL1	FALSE	FALSE	No Association
9524	TECR	FALSE	FALSE	No Association
1048	CEACAM5	TRUE	FALSE	Human
9439	MED23	FALSE	FALSE	No Association
58480	RHOU	TRUE	FALSE	Human
25788	RAD54B	FALSE	FALSE	No Association
115761	ARL11	FALSE	FALSE	No Association
9531	BAG3	TRUE	FALSE	Human
9542	NRG2	FALSE	FALSE	No Association
9493	KIF23	FALSE	FALSE	No Association
9368	SLC9A3R1	TRUE	FALSE	Human
1238	ACKR2	FALSE	FALSE	No Association
9519	TBPL1	FALSE	FALSE	No Association
1316	KLF6	TRUE	FALSE	Human
25759	SHC2	FALSE	FALSE	No Association
25842	ASF1A	FALSE	FALSE	No Association
1107	CHD3	FALSE	FALSE	No Association
9351	SLC9A3R2	TRUE	FALSE	Human
1106	CHD2	FALSE	FALSE	No Association
9314	KLF4	TRUE	FALSE	Human
9470	EIF4E2	FALSE	FALSE	No Association
50484	RRM2B	FALSE	FALSE	No Association
9400	RECQL5	FALSE	FALSE	No Association
1105	CHD1	FALSE	FALSE	No Association
222255	ATXN7L1	FALSE	FALSE	No Association
9476	NAPSA	FALSE	FALSE	No Association
1364	CLDN4	TRUE	FALSE	Human
1278	COL1A2	FALSE	FALSE	No Association
25802	LMOD1	FALSE	FALSE	No Association
25777	SUN2	TRUE	FALSE	Human
222546	RFX6	FALSE	FALSE	No Association
9322	TRIP10	TRUE	FALSE	Human
9266	CYTH2	FALSE	FALSE	No Association
9530	BAG4	FALSE	FALSE	No Association
9371	KIF3B	FALSE	FALSE	No Association
25878	MXRA5	FALSE	FALSE	No Association
9265	CYTH3	FALSE	FALSE	No Association
9412	MED21	FALSE	FALSE	No Association
9296	ATP6V1F	FALSE	FALSE	No Association
58477	SRPRB	FALSE	FALSE	No Association
140462	ASB9	FALSE	FALSE	No Association
1353	COX11	FALSE	FALSE	No Association
140460	ASB7	FALSE	FALSE	No Association
25836	NIPBL	FALSE	FALSE	No Association
1311	COMP	FALSE	FALSE	No Association
1112	FOXN3	FALSE	FALSE	No Association
9557	CHD1L	FALSE	FALSE	No Association
9459	ARHGEF6	FALSE	FALSE	No Association
58504	ARHGAP22	FALSE	FALSE	No Association
9641	IKBKE	TRUE	FALSE	Human
1445	CSK	TRUE	FALSE	Human
9807	IP6K1	FALSE	FALSE	No Association
1543	CYP1A1	TRUE	FALSE	Human
1385	CREB1	TRUE	FALSE	Human
1432	MAPK14	TRUE	FALSE	Human
1545	CYP1B1	TRUE	FALSE	Human
140803	TRPM6	FALSE	FALSE	No Association
1386	ATF2	TRUE	FALSE	Human
1454	CSNK1E	TRUE	FALSE	Human
1652	DDT	TRUE	FALSE	Human
9578	CDC42BPB	FALSE	FALSE	No Association
1457	CSNK2A1	TRUE	FALSE	Human
1616	DAXX	TRUE	FALSE	Human
1459	CSNK2A2	TRUE	FALSE	Human
1452	CSNK1A1	TRUE	FALSE	Human
1514	CTSL	TRUE	TRUE	Both
9833	MELK	FALSE	FALSE	No Association
1612	DAPK1	TRUE	FALSE	Human
1647	GADD45A	TRUE	FALSE	Human
1453	CSNK1D	TRUE	FALSE	Human
9759	HDAC4	TRUE	FALSE	Human
1437	CSF2	FALSE	FALSE	No Association
1387	CREBBP	TRUE	FALSE	Human
25989	ULK3	FALSE	FALSE	No Association
9846	GAB2	TRUE	FALSE	Human
9630	GNA14	FALSE	FALSE	No Association
9734	HDAC9	TRUE	FALSE	Human
1436	CSF1R	TRUE	FALSE	Human
116143	DNAAF10	FALSE	FALSE	No Association
9681	DEPDC5	FALSE	FALSE	No Association
1435	CSF1	TRUE	FALSE	Human
1493	CTLA4	TRUE	FALSE	Human
1499	CTNNB1	TRUE	FALSE	Human
9706	ULK2	TRUE	FALSE	Human
9611	NCOR1	TRUE	FALSE	Human
9612	NCOR2	TRUE	FALSE	Human
140901	STK35	FALSE	FALSE	No Association
1654	DDX3X	FALSE	FALSE	No Association
9817	KEAP1	TRUE	FALSE	Human
1399	CRKL	TRUE	FALSE	Human
9776	ATG13	TRUE	FALSE	Human
9829	DNAJC6	FALSE	FALSE	No Association
9564	BCAR1	TRUE	FALSE	Human
91526	ANKRD44	FALSE	FALSE	No Association
9757	KMT2B	TRUE	FALSE	Human
25942	SIN3A	TRUE	FALSE	Human
9651	PLCH2	FALSE	FALSE	No Association
9739	SETD1A	TRUE	FALSE	Human
25983	NGDN	FALSE	FALSE	No Association
9821	RB1CC1	TRUE	FALSE	Human
1398	CRK	TRUE	FALSE	Human
1655	DDX5	TRUE	FALSE	Human
83549	UCK1	FALSE	FALSE	No Association
26038	CHD5	FALSE	FALSE	No Association
1540	CYLD	TRUE	FALSE	Human
26060	APPL1	TRUE	FALSE	Human
1495	CTNNA1	TRUE	FALSE	Human
1496	CTNNA2	FALSE	FALSE	No Association
9675	TTI1	FALSE	FALSE	No Association
26151	NAT9	FALSE	FALSE	No Association
9655	SOCS5	FALSE	FALSE	No Association
26191	PTPN22	FALSE	FALSE	No Association
9585	KIF20B	FALSE	FALSE	No Association
50618	ITSN2	FALSE	FALSE	No Association
26040	SETBP1	FALSE	FALSE	No Association
1500	CTNND1	TRUE	FALSE	Human
1439	CSF2RB	FALSE	FALSE	No Association
9844	ELMO1	FALSE	FALSE	No Association
9582	APOBEC3B	FALSE	FALSE	No Association
1438	CSF2RA	FALSE	FALSE	No Association
1643	DDB2	TRUE	FALSE	Human
26019	UPF2	FALSE	FALSE	No Association
26127	FGFR1OP2	FALSE	FALSE	No Association
26130	GAPVD1	FALSE	FALSE	No Association
140733	MACROD2	FALSE	FALSE	No Association
26122	EPC2	FALSE	FALSE	No Association
1630	DCC	FALSE	FALSE	No Association
9839	ZEB2	TRUE	FALSE	Human
83443	SF3B5	FALSE	FALSE	No Association
9711	RUBCN	TRUE	FALSE	Human
9698	PUM1	FALSE	FALSE	No Association
25959	KANK2	FALSE	FALSE	No Association
26052	DNM3	FALSE	FALSE	No Association
9699	RIMS2	FALSE	FALSE	No Association
9793	CKAP5	FALSE	FALSE	No Association
9645	MICAL2	FALSE	FALSE	No Association
9712	USP6NL	FALSE	FALSE	No Association
26153	KIF26A	FALSE	FALSE	No Association
1501	CTNND2	FALSE	FALSE	No Association
1366	CLDN7	TRUE	FALSE	Human
116113	FOXP4	FALSE	FALSE	No Association
25945	NECTIN3	FALSE	FALSE	No Association
9770	RASSF2	FALSE	FALSE	No Association
26225	ARL5A	FALSE	FALSE	No Association
9727	RAB11FIP3	FALSE	FALSE	No Association
9659	PDE4DIP	FALSE	FALSE	No Association
83452	RAB33B	FALSE	FALSE	No Association
9595	CYTIP	TRUE	FALSE	Human
1523	CUX1	FALSE	FALSE	No Association
10000	AKT3	FALSE	FALSE	No Association
1728	NQO1	TRUE	FALSE	Human
1906	EDN1	TRUE	FALSE	Human
10014	HDAC5	TRUE	FALSE	Human
1843	DUSP1	TRUE	FALSE	Human
10013	HDAC6	TRUE	FALSE	Human
1666	DECR1	FALSE	FALSE	No Association
1869	E2F1	TRUE	FALSE	Human
1848	DUSP6	TRUE	FALSE	Human
255738	PCSK9	FALSE	FALSE	No Association
1849	DUSP7	FALSE	FALSE	No Association
1846	DUSP4	TRUE	FALSE	Human
1739	DLG1	TRUE	FALSE	Human
1871	E2F3	FALSE	FALSE	No Association
1958	EGR1	TRUE	FALSE	Human
10018	BCL2L11	TRUE	FALSE	Human
1910	EDNRB	FALSE	FALSE	No Association
1870	E2F2	FALSE	FALSE	No Association
1850	DUSP8	TRUE	FALSE	Human
1856	DVL2	TRUE	FALSE	Human
83732	RIOK1	FALSE	FALSE	No Association
1909	EDNRA	FALSE	FALSE	No Association
1874	E2F4	TRUE	FALSE	Human
1956	EGFR	TRUE	FALSE	Human
1901	S1PR1	FALSE	FALSE	No Association
50943	FOXP3	TRUE	FALSE	Human
1855	DVL1	TRUE	FALSE	Human
9896	FIG4	FALSE	FALSE	No Association
1839	HBEGF	TRUE	FALSE	Human
1857	DVL3	TRUE	FALSE	Human
1844	DUSP2	TRUE	FALSE	Human
1806	DPYD	TRUE	FALSE	Human
9967	THRAP3	FALSE	FALSE	No Association
1786	DNMT1	TRUE	FALSE	Human
1847	DUSP5	TRUE	FALSE	Human
83667	SESN2	TRUE	FALSE	Human
1875	E2F5	FALSE	FALSE	No Association
1907	EDN2	TRUE	FALSE	Human
1788	DNMT3A	TRUE	FALSE	Human
1845	DUSP3	TRUE	FALSE	Human
1741	DLG3	TRUE	FALSE	Human
1946	EFNA5	FALSE	FALSE	No Association
1876	E2F6	FALSE	FALSE	No Association
10142	AKAP9	TRUE	FALSE	Human
1763	DNA2	FALSE	FALSE	No Association
124641	OVCA2	FALSE	FALSE	No Association
10059	DNM1L	TRUE	FALSE	Human
10111	RAD50	FALSE	FALSE	No Association
83737	ITCH	TRUE	FALSE	Human
9863	MAGI2	TRUE	FALSE	Human
1942	EFNA1	TRUE	FALSE	Human
9882	TBC1D4	FALSE	FALSE	No Association
1947	EFNB1	TRUE	FALSE	Human
1902	LPAR1	TRUE	FALSE	Human
10096	ACTR3	TRUE	FALSE	Human
1718	DHCR24	TRUE	FALSE	Human
1948	EFNB2	TRUE	FALSE	Human
91860	CALML4	FALSE	FALSE	No Association
9985	REC8	TRUE	FALSE	Human
51072	MEMO1	FALSE	FALSE	No Association
9901	SRGAP3	FALSE	FALSE	No Association
10097	ACTR2	FALSE	FALSE	No Association
83852	SETDB2	TRUE	FALSE	Human
26284	ERAL1	FALSE	FALSE	No Association
10112	KIF20A	FALSE	FALSE	No Association
26524	LATS2	TRUE	FALSE	Human
10121	ACTR1A	FALSE	FALSE	No Association
124602	KIF19	FALSE	FALSE	No Association
9869	SETDB1	TRUE	FALSE	Human
10006	ABI1	TRUE	FALSE	Human
9894	TELO2	FALSE	FALSE	No Association
9968	MED12	FALSE	FALSE	No Association
10087	CERT1	FALSE	FALSE	No Association
9931	HELZ	FALSE	FALSE	No Association
1762	DMWD	FALSE	FALSE	No Association
50852	TRAT1	FALSE	FALSE	No Association
9886	RHOBTB1	FALSE	FALSE	No Association
1794	DOCK2	FALSE	FALSE	No Association
116442	RAB39B	FALSE	FALSE	No Association
1959	EGR2	TRUE	FALSE	Human
10051	SMC4	FALSE	FALSE	No Association
10123	ARL4C	FALSE	FALSE	No Association
1829	DSG2	TRUE	FALSE	Human
83860	TAF3	FALSE	FALSE	No Association
157567	ANKRD46	FALSE	FALSE	No Association
1894	ECT2	TRUE	FALSE	Human
10116	FEM1B	FALSE	FALSE	No Association
10124	ARL4A	FALSE	FALSE	No Association
10120	ACTR1B	FALSE	FALSE	No Association
9928	KIF14	FALSE	FALSE	No Association
50848	F11R	TRUE	FALSE	Human
83693	HSDL1	FALSE	FALSE	No Association
1657	DMXL1	FALSE	FALSE	No Association
1767	DNAH5	FALSE	FALSE	No Association
1755	DMBT1	FALSE	FALSE	No Association
10049	DNAJB6	FALSE	FALSE	No Association
1801	DPH1	FALSE	FALSE	No Association
91833	WDR20	FALSE	FALSE	No Association
9950	GOLGA5	FALSE	FALSE	No Association
9873	FCHSD2	FALSE	FALSE	No Association
51135	IRAK4	TRUE	FALSE	Human
2049	EPHB3	FALSE	FALSE	No Association
10295	BCKDK	TRUE	FALSE	Human
1978	EIF4EBP1	TRUE	FALSE	Human
2050	EPHB4	TRUE	FALSE	Human
10188	TNK2	TRUE	FALSE	Human
2047	EPHB1	TRUE	FALSE	Human
2100	ESR2	FALSE	FALSE	No Association
2081	ERN1	TRUE	FALSE	Human
2048	EPHB2	TRUE	FALSE	Human
1969	EPHA2	TRUE	FALSE	Human
2043	EPHA4	TRUE	FALSE	Human
149420	PDIK1L	FALSE	FALSE	No Association
2041	EPHA1	FALSE	FALSE	No Association
2045	EPHA7	FALSE	FALSE	No Association
2042	EPHA3	FALSE	FALSE	No Association
2066	ERBB4	TRUE	FALSE	Human
1991	ELANE	FALSE	FALSE	No Association
2011	MARK2	TRUE	FALSE	Human
2044	EPHA5	FALSE	FALSE	No Association
83931	STK40	FALSE	FALSE	No Association
59345	GNB4	TRUE	FALSE	Human
2149	F2R	TRUE	FALSE	Human
2130	EWSR1	TRUE	FALSE	Human
2114	ETS2	TRUE	FALSE	Human
2064	ERBB2	TRUE	FALSE	Human
2069	EREG	TRUE	FALSE	Human
2052	EPHX1	TRUE	FALSE	Human
10273	STUB1	TRUE	FALSE	Human
2065	ERBB3	TRUE	FALSE	Human
10298	PAK4	TRUE	FALSE	Human
10325	RRAGB	FALSE	FALSE	No Association
1964	EIF1AX	TRUE	FALSE	Human
10221	TRIB1	TRUE	FALSE	Human
1979	EIF4EBP2	TRUE	FALSE	Human
10215	OLIG2	FALSE	FALSE	No Association
1974	EIF4A2	FALSE	FALSE	No Association
51176	LEF1	FALSE	FALSE	No Association
1981	EIF4G1	TRUE	FALSE	Human
1975	EIF4B	TRUE	FALSE	Human
2030	SLC29A1	FALSE	FALSE	No Association
2033	EP300	TRUE	FALSE	Human
2113	ETS1	TRUE	FALSE	Human
83933	HDAC10	FALSE	FALSE	No Association
51311	TLR8	FALSE	TRUE	Virus
2118	ETV4	TRUE	FALSE	Human
2059	EPS8	TRUE	FALSE	Human
2146	EZH2	TRUE	FALSE	Human
2099	ESR1	TRUE	FALSE	Human
51196	PLCE1	FALSE	FALSE	No Association
2035	EPB41	FALSE	FALSE	No Association
10309	CCNO	FALSE	FALSE	No Association
2068	ERCC2	TRUE	FALSE	Human
10322	SMYD5	FALSE	FALSE	No Association
2151	F2RL2	FALSE	FALSE	No Association
157777	MCMDC2	FALSE	FALSE	No Association
2079	ERH	FALSE	FALSE	No Association
10220	GDF11	FALSE	FALSE	No Association
2120	ETV6	TRUE	FALSE	Human
2150	F2RL1	TRUE	FALSE	Human
92140	MTDH	TRUE	FALSE	Human
2115	ETV1	TRUE	FALSE	Human
2067	ERCC1	TRUE	FALSE	Human
10156	RASA4	FALSE	FALSE	No Association
51181	DCXR	TRUE	FALSE	Human
124989	EFCAB13	FALSE	FALSE	No Association
51147	ING4	FALSE	FALSE	No Association
10253	SPRY2	TRUE	FALSE	Human
10213	PSMD14	FALSE	FALSE	No Association
51285	RASL12	FALSE	FALSE	No Association
2107	ETF1	FALSE	FALSE	No Association
26585	GREM1	FALSE	FALSE	No Association
2074	ERCC6	TRUE	FALSE	Human
10316	NMUR1	FALSE	FALSE	No Association
51317	PHF21A	FALSE	FALSE	No Association
10342	TFG	FALSE	FALSE	No Association
83988	NCALD	FALSE	FALSE	No Association
10229	COQ7	FALSE	FALSE	No Association
51208	CLDN18	FALSE	FALSE	No Association
2122	MECOM	TRUE	FALSE	Human
10161	LPAR6	FALSE	FALSE	No Association
51303	FKBP11	FALSE	FALSE	No Association
84083	ZRANB3	FALSE	FALSE	No Association
2145	EZH1	TRUE	FALSE	Human
2119	ETV5	TRUE	FALSE	Human
83992	CTTNBP2	FALSE	FALSE	No Association
2073	ERCC5	FALSE	FALSE	No Association
51131	PHF11	FALSE	FALSE	No Association
51277	DNAJC27	FALSE	FALSE	No Association
2072	ERCC4	FALSE	FALSE	No Association
84079	ANKRD27	FALSE	FALSE	No Association
84033	OBSCN	FALSE	FALSE	No Association
2036	EPB41L1	FALSE	FALSE	No Association
51193	ZNF639	FALSE	FALSE	No Association
10274	STAG1	FALSE	FALSE	No Association
51144	HSD17B12	FALSE	FALSE	No Association
1999	ELF3	TRUE	FALSE	Human
2009	EML1	FALSE	FALSE	No Association
2012	EMP1	FALSE	FALSE	No Association
26608	TBL2	FALSE	FALSE	No Association
2241	FER	TRUE	FALSE	Human
51447	IP6K2	FALSE	FALSE	No Association
2353	FOS	TRUE	FALSE	Human
10461	MERTK	FALSE	FALSE	No Association
2309	FOXO3	TRUE	FALSE	Human
2268	FGR	FALSE	FALSE	No Association
10494	STK25	TRUE	FALSE	Human
2242	FES	FALSE	FALSE	No Association
2308	FOXO1	TRUE	FALSE	Human
10381	TUBB3	FALSE	FALSE	No Association
51422	PRKAG2	FALSE	FALSE	No Association
2264	FGFR4	FALSE	FALSE	No Association
10518	CIB2	FALSE	FALSE	No Association
2289	FKBP5	TRUE	FALSE	Human
2185	PTK2B	TRUE	FALSE	Human
10499	NCOA2	TRUE	FALSE	Human
2321	FLT1	FALSE	FALSE	No Association
2280	FKBP1A	TRUE	FALSE	Human
2194	FASN	TRUE	FALSE	Human
2324	FLT4	FALSE	TRUE	Virus
2272	FHIT	FALSE	FALSE	No Association
2260	FGFR1	TRUE	FALSE	Human
2305	FOXM1	FALSE	FALSE	No Association
2322	FLT3	FALSE	FALSE	No Association
2323	FLT3LG	FALSE	FALSE	No Association
2288	FKBP4	TRUE	FALSE	Human
2263	FGFR2	TRUE	FALSE	Human
10533	ATG7	TRUE	FALSE	Human
51366	UBR5	TRUE	FALSE	Human
2286	FKBP2	TRUE	FALSE	Human
2261	FGFR3	TRUE	FALSE	Human
51343	FZR1	FALSE	FALSE	No Association
10419	PRMT5	TRUE	FALSE	Human
2212	FCGR2A	FALSE	FALSE	No Association
10398	MYL9	TRUE	FALSE	Human
51426	POLK	FALSE	FALSE	No Association
10413	YAP1	TRUE	FALSE	Human
2175	FANCA	FALSE	FALSE	No Association
2281	FKBP1B	FALSE	FALSE	No Association
84148	KAT8	TRUE	FALSE	Human
2189	FANCG	FALSE	FALSE	No Association
10524	KAT5	TRUE	FALSE	Human
2246	FGF1	FALSE	FALSE	No Association
2195	FAT1	FALSE	FALSE	No Association
2247	FGF2	FALSE	FALSE	No Association
2173	FABP7	FALSE	FALSE	No Association
2316	FLNA	TRUE	FALSE	Human
2254	FGF9	FALSE	FALSE	No Association
2186	BPTF	FALSE	FALSE	No Association
2296	FOXC1	TRUE	FALSE	Human
51455	REV1	TRUE	FALSE	Human
51440	HPCAL4	FALSE	FALSE	No Association
26750	RPS6KC1	FALSE	FALSE	No Association
2252	FGF7	TRUE	FALSE	Human
116966	WDR17	FALSE	FALSE	No Association
2205	FCER1A	TRUE	FALSE	Human
2334	AFF2	FALSE	FALSE	No Association
84225	ZMYND15	FALSE	FALSE	No Association
2287	FKBP3	FALSE	FALSE	No Association
51322	WAC	FALSE	FALSE	No Association
84260	TCHP	FALSE	FALSE	No Association
2258	FGF13	FALSE	FALSE	No Association
2237	FEN1	TRUE	FALSE	Human
2206	MS4A2	FALSE	FALSE	No Association
84181	CHD6	FALSE	FALSE	No Association
2177	FANCD2	TRUE	FALSE	Human
2255	FGF10	FALSE	FALSE	No Association
51412	ACTL6B	FALSE	FALSE	No Association
2207	FCER1G	TRUE	FALSE	Human
10451	VAV3	TRUE	FALSE	Human
84231	TRAF7	FALSE	FALSE	No Association
2294	FOXF1	FALSE	FALSE	No Association
51479	ANKFY1	FALSE	FALSE	No Association
2277	VEGFD	FALSE	FALSE	No Association
2302	FOXJ1	TRUE	FALSE	Human
2303	FOXC2	TRUE	FALSE	Human
2245	FGD1	FALSE	FALSE	No Association
84250	SLF1	FALSE	FALSE	No Association
84100	ARL6	FALSE	FALSE	No Association
10477	UBE2E3	FALSE	FALSE	No Association
10474	TADA3	TRUE	FALSE	Human
2295	FOXF2	FALSE	FALSE	No Association
51326	ARL17A	FALSE	FALSE	No Association
2209	FCGR1A	FALSE	FALSE	No Association
2257	FGF12	FALSE	FALSE	No Association
2176	FANCC	FALSE	FALSE	No Association
2214	FCGR3A	FALSE	FALSE	No Association
51375	SNX7	FALSE	FALSE	No Association
2300	FOXL1	FALSE	FALSE	No Association
10397	NDRG1	TRUE	FALSE	Human
2215	FCGR3B	FALSE	FALSE	No Association
10460	TACC3	FALSE	FALSE	No Association
116986	AGAP2	FALSE	FALSE	No Association
84232	MAF1	TRUE	FALSE	Human
84188	FAR1	FALSE	FALSE	No Association
2307	FOXS1	FALSE	FALSE	No Association
84141	EVA1A	FALSE	FALSE	No Association
10495	ENOX2	TRUE	FALSE	Human
84159	ARID5B	FALSE	FALSE	No Association
10466	COG5	FALSE	FALSE	No Association
2444	FRK	TRUE	FALSE	Human
84335	AKT1S1	TRUE	FALSE	Human
2475	MTOR	TRUE	FALSE	Human
117283	IP6K3	FALSE	FALSE	No Association
84451	MAP3K21	FALSE	FALSE	No Association
2534	FYN	TRUE	FALSE	Human
10783	NEK6	FALSE	FALSE	No Association
10746	MAP3K2	TRUE	FALSE	Human
10800	CYSLTR1	FALSE	FALSE	No Association
10672	GNA13	TRUE	FALSE	Human
2618	GART	FALSE	FALSE	No Association
10681	GNB5	FALSE	FALSE	No Association
2549	GAB1	TRUE	FALSE	Human
10725	NFAT5	TRUE	FALSE	Human
27043	PELP1	TRUE	FALSE	Human
51564	HDAC7	TRUE	FALSE	Human
10670	RRAGA	FALSE	FALSE	No Association
2512	FTL	TRUE	FALSE	Human
2624	GATA2	FALSE	FALSE	No Association
10763	NES	FALSE	FALSE	No Association
84433	CARD11	FALSE	FALSE	No Association
51592	TRIM33	TRUE	FALSE	Human
27161	AGO2	TRUE	FALSE	Human
51554	ACKR4	FALSE	FALSE	No Association
10627	MYL12A	FALSE	FALSE	No Association
27165	GLS2	FALSE	FALSE	No Association
117145	THEM4	FALSE	FALSE	No Association
2597	GAPDH	TRUE	FALSE	Human
2580	GAK	TRUE	FALSE	Human
27102	EIF2AK1	FALSE	FALSE	No Association
51755	CDK12	FALSE	FALSE	No Association
84295	PHF6	FALSE	FALSE	No Association
10750	GRAP	FALSE	FALSE	No Association
10718	NRG3	FALSE	FALSE	No Association
27030	MLH3	FALSE	FALSE	No Association
51655	RASD1	FALSE	FALSE	No Association
27032	ATP2C1	TRUE	FALSE	Human
10602	CDC42EP3	FALSE	FALSE	No Association
27130	INVS	FALSE	FALSE	No Association
10765	KDM5B	TRUE	FALSE	Human
10617	STAMBP	FALSE	FALSE	No Association
2532	ACKR1	FALSE	FALSE	No Association
2358	FPR2	FALSE	FALSE	No Association
2547	XRCC6	TRUE	FALSE	Human
2625	GATA3	TRUE	FALSE	Human
2521	FUS	FALSE	FALSE	No Association
84455	EFCAB7	FALSE	FALSE	No Association
2560	GABRB1	FALSE	FALSE	No Association
27094	KCNMB3	FALSE	FALSE	No Association
51657	STYXL1	FALSE	FALSE	No Association
51616	TAF9B	FALSE	FALSE	No Association
10818	FRS2	TRUE	FALSE	Human
51741	WWOX	TRUE	FALSE	Human
10633	RASL10A	FALSE	FALSE	No Association
10568	SLC34A2	TRUE	FALSE	Human
2621	GAS6	TRUE	FALSE	Human
84515	MCM8	FALSE	FALSE	No Association
84284	NTPCR	FALSE	FALSE	No Association
10743	RAI1	FALSE	FALSE	No Association
27086	FOXP1	TRUE	FALSE	Human
51684	SUFU	TRUE	FALSE	Human
10643	IGF2BP3	TRUE	FALSE	Human
84440	RAB11FIP4	FALSE	FALSE	No Association
10640	EXOC5	FALSE	FALSE	No Association
2596	GAP43	FALSE	FALSE	No Association
51629	SLC25A39	FALSE	FALSE	No Association
51552	RAB14	TRUE	FALSE	Human
84288	EFCAB2	FALSE	FALSE	No Association
10735	STAG2	FALSE	FALSE	No Association
10552	ARPC1A	FALSE	FALSE	No Association
51742	ARID4B	FALSE	FALSE	No Association
84513	PLPP5	FALSE	FALSE	No Association
387496	RASL11A	FALSE	FALSE	No Association
51561	IL23A	TRUE	FALSE	Human
10629	TAF6L	FALSE	FALSE	No Association
27125	AFF4	FALSE	FALSE	No Association
27071	DAPP1	FALSE	FALSE	No Association
387522	PEDS1-UBE2V1	FALSE	FALSE	No Association
10594	PRPF8	FALSE	FALSE	No Association
84289	ING5	TRUE	FALSE	Human
10565	ARFGEF1	FALSE	FALSE	No Association
10801	SEPTIN9	FALSE	FALSE	No Association
10664	CTCF	TRUE	FALSE	Human
27124	INPP5J	FALSE	FALSE	No Association
27097	TAF5L	FALSE	FALSE	No Association
10564	ARFGEF2	FALSE	FALSE	No Association
10641	NPRL2	FALSE	FALSE	No Association
10749	KIF1C	FALSE	FALSE	No Association
51542	VPS54	TRUE	FALSE	Human
51659	GINS2	FALSE	FALSE	No Association
256364	EML3	FALSE	FALSE	No Association
27085	MTBP	FALSE	FALSE	No Association
27107	ZBTB11	FALSE	FALSE	No Association
51763	INPP5K	FALSE	FALSE	No Association
51773	RSF1	FALSE	FALSE	No Association
84441	MAML2	FALSE	FALSE	No Association
27123	DKK2	FALSE	FALSE	No Association
27153	ZNF777	FALSE	FALSE	No Association
51537	MTFP1	FALSE	FALSE	No Association
117143	TADA1	FALSE	FALSE	No Association
2908	NR3C1	TRUE	FALSE	Human
10941	UGT2A1	FALSE	FALSE	No Association
2776	GNAQ	TRUE	FALSE	Human
2773	GNAI3	TRUE	FALSE	Human
2767	GNA11	TRUE	FALSE	Human
2769	GNA15	FALSE	FALSE	No Association
27250	PDCD4	TRUE	FALSE	Human
11040	PIM2	TRUE	FALSE	Human
2770	GNAI1	TRUE	FALSE	Human
2678	GGT1	FALSE	FALSE	No Association
2922	GRP	TRUE	FALSE	Human
2690	GHR	TRUE	FALSE	Human
338557	FFAR4	FALSE	FALSE	No Association
2778	GNAS	TRUE	FALSE	Human
2782	GNB1	TRUE	FALSE	Human
2783	GNB2	FALSE	FALSE	No Association
10971	YWHAQ	TRUE	FALSE	Human
2796	GNRH1	FALSE	FALSE	No Association
2810	SFN	TRUE	FALSE	Human
2885	GRB2	TRUE	FALSE	Human
2775	GNAO1	FALSE	FALSE	No Association
150094	SIK1	TRUE	FALSE	Human
2771	GNAI2	TRUE	FALSE	Human
27436	EML4	FALSE	FALSE	No Association
2919	CXCL1	TRUE	FALSE	Human
2793	GNGT2	FALSE	FALSE	No Association
10985	GCN1	FALSE	FALSE	No Association
10983	CCNI	FALSE	FALSE	No Association
150290	DUSP18	FALSE	FALSE	No Association
2648	KAT2A	TRUE	FALSE	Human
10908	PNPLA6	FALSE	FALSE	No Association
2902	GRIN1	FALSE	FALSE	No Association
2840	GPR17	FALSE	FALSE	No Association
84669	USP32	FALSE	FALSE	No Association
2787	GNG5	TRUE	FALSE	Human
2790	GNG10	FALSE	FALSE	No Association
2826	CCR10	FALSE	FALSE	No Association
10874	NMU	TRUE	FALSE	Human
2896	GRN	TRUE	FALSE	Human
2735	GLI1	FALSE	FALSE	No Association
2627	GATA6	TRUE	FALSE	Human
2737	GLI3	TRUE	FALSE	Human
2828	GPR4	FALSE	FALSE	No Association
2785	GNG3	FALSE	FALSE	No Association
27338	UBE2S	TRUE	FALSE	Human
10919	EHMT2	TRUE	FALSE	Human
2791	GNG11	FALSE	FALSE	No Association
92797	HELB	FALSE	FALSE	No Association
2811	GP1BA	FALSE	FALSE	No Association
10856	RUVBL2	TRUE	FALSE	Human
2833	CXCR3	TRUE	FALSE	Human
10987	COPS5	FALSE	FALSE	No Association
2867	FFAR2	TRUE	FALSE	Human
10910	SUGT1	FALSE	FALSE	No Association
11072	DUSP14	FALSE	FALSE	No Association
2744	GLS	TRUE	FALSE	Human
2788	GNG7	FALSE	FALSE	No Association
11073	TOPBP1	TRUE	FALSE	Human
10902	BRD8	FALSE	FALSE	No Association
2736	GLI2	TRUE	FALSE	Human
27443	CECR2	FALSE	FALSE	No Association
2815	GP9	FALSE	FALSE	No Association
10989	IMMT	TRUE	FALSE	Human
27257	LSM1	FALSE	FALSE	No Association
2863	GPR39	FALSE	FALSE	No Association
2886	GRB7	FALSE	FALSE	No Association
27445	PCLO	FALSE	FALSE	No Association
27289	RND1	FALSE	FALSE	No Association
2762	GMDS	FALSE	FALSE	No Association
84706	GPT2	TRUE	FALSE	Human
11091	WDR5	TRUE	FALSE	Human
387893	KMT5A	TRUE	FALSE	Human
2829	XCR1	FALSE	FALSE	No Association
11009	IL24	FALSE	FALSE	No Association
11004	KIF2C	FALSE	FALSE	No Association
338699	ANKRD42	FALSE	FALSE	No Association
2887	GRB10	FALSE	FALSE	No Association
11052	CPSF6	FALSE	FALSE	No Association
10847	SRCAP	FALSE	FALSE	No Association
10980	COPS6	TRUE	FALSE	Human
27244	SESN1	TRUE	FALSE	Human
2676	GFRA3	FALSE	FALSE	No Association
10900	RUNDC3A	FALSE	FALSE	No Association
27342	RABGEF1	FALSE	FALSE	No Association
27324	TOX3	FALSE	FALSE	No Association
2669	GEM	FALSE	FALSE	No Association
84807	NFKBID	FALSE	FALSE	No Association
11116	CEP43	FALSE	FALSE	No Association
10870	HCST	FALSE	FALSE	No Association
2675	GFRA2	FALSE	FALSE	No Association
27332	ZNF638	FALSE	FALSE	No Association
84662	GLIS2	TRUE	FALSE	Human
84661	DPY30	FALSE	FALSE	No Association
11011	TLK2	FALSE	FALSE	No Association
27334	P2RY10	FALSE	FALSE	No Association
2674	GFRA1	FALSE	FALSE	No Association
27237	ARHGEF16	FALSE	FALSE	No Association
10948	STARD3	FALSE	FALSE	No Association
11033	ADAP1	FALSE	FALSE	No Association
93035	PKHD1L1	FALSE	FALSE	No Association
2932	GSK3B	TRUE	FALSE	Human
3055	HCK	TRUE	FALSE	Human
2931	GSK3A	TRUE	FALSE	Human
3297	HSF1	TRUE	FALSE	Human
3162	HMOX1	TRUE	FALSE	Human
3099	HK2	TRUE	FALSE	Human
126133	ALDH16A1	FALSE	FALSE	No Association
3098	HK1	TRUE	FALSE	Human
3320	HSP90AA1	TRUE	FALSE	Human
3091	HIF1A	TRUE	FALSE	Human
3066	HDAC2	TRUE	FALSE	Human
11140	CDC37	TRUE	FALSE	Human
11200	CHEK2	TRUE	FALSE	Human
3326	HSP90AB1	TRUE	TRUE	Both
2950	GSTP1	TRUE	FALSE	Human
11184	MAP4K1	FALSE	FALSE	No Association
2944	GSTM1	FALSE	FALSE	No Association
3269	HRH1	FALSE	FALSE	No Association
3356	HTR2A	FALSE	FALSE	No Association
3308	HSPA4	FALSE	FALSE	No Association
11186	RASSF1	TRUE	FALSE	Human
3357	HTR2B	FALSE	FALSE	No Association
11266	DUSP12	TRUE	FALSE	Human
3298	HSF2	FALSE	FALSE	No Association
11261	CHP1	FALSE	FALSE	No Association
11315	PARK7	TRUE	FALSE	Human
11221	DUSP10	TRUE	FALSE	Human
3052	HCCS	FALSE	FALSE	No Association
3170	FOXA2	TRUE	FALSE	Human
3383	ICAM1	TRUE	FALSE	Human
11329	STK38	TRUE	FALSE	Human
3082	HGF	FALSE	FALSE	No Association
3065	HDAC1	TRUE	FALSE	Human
3075	CFH	TRUE	FALSE	Human
2990	GUSB	TRUE	FALSE	Human
3064	HTT	TRUE	FALSE	Human
3265	HRAS	TRUE	FALSE	Human
3376	IARS1	FALSE	FALSE	No Association
2956	MSH6	TRUE	FALSE	Human
11176	BAZ2A	FALSE	FALSE	No Association
11201	POLI	FALSE	FALSE	No Association
3002	GZMB	TRUE	FALSE	Human
256949	KANK3	FALSE	FALSE	No Association
142678	MIB2	FALSE	FALSE	No Association
2979	GUCA1B	FALSE	FALSE	No Association
3093	UBE2K	FALSE	FALSE	No Association
3191	HNRNPL	TRUE	FALSE	Human
11177	BAZ1A	FALSE	FALSE	No Association
3106	HLA-B	TRUE	FALSE	Human
3399	ID3	TRUE	FALSE	Human
3084	NRG1	TRUE	FALSE	Human
3177	SLC29A2	TRUE	FALSE	Human
3035	HARS1	FALSE	FALSE	No Association
2934	GSN	TRUE	FALSE	Human
11143	KAT7	TRUE	FALSE	Human
3169	FOXA1	TRUE	FALSE	Human
257218	SHPRH	FALSE	FALSE	No Association
3014	H2AX	FALSE	FALSE	No Association
60675	PROK2	FALSE	FALSE	No Association
2987	GUK1	FALSE	FALSE	No Association
3241	HPCAL1	FALSE	FALSE	No Association
3208	HPCA	FALSE	FALSE	No Association
3161	HMMR	TRUE	FALSE	Human
11214	AKAP13	TRUE	FALSE	Human
3123	HLA-DRB1	TRUE	FALSE	Human
3087	HHEX	TRUE	FALSE	Human
84897	TBRG1	FALSE	FALSE	No Association
11169	WDHD1	FALSE	FALSE	No Association
3020	H3-3A	FALSE	FALSE	No Association
11273	ATXN2L	FALSE	FALSE	No Association
3122	HLA-DRA	TRUE	FALSE	Human
166979	CDC20B	FALSE	FALSE	No Association
85300	ATCAY	FALSE	FALSE	No Association
3021	H3-3B	FALSE	FALSE	No Association
11328	FKBP9	FALSE	FALSE	No Association
11127	KIF3A	TRUE	FALSE	Human
84893	FBH1	FALSE	FALSE	No Association
3070	HELLS	TRUE	FALSE	Human
84954	MPND	FALSE	FALSE	No Association
84951	TNS4	FALSE	FALSE	No Association
11159	RABL2A	FALSE	FALSE	No Association
85004	RERG	TRUE	FALSE	Human
339231	ARL16	FALSE	FALSE	No Association
3344	FOXN2	FALSE	FALSE	No Association
93474	ZNF670	FALSE	FALSE	No Association
11158	RABL2B	FALSE	FALSE	No Association
11144	DMC1	FALSE	FALSE	No Association
3090	HIC1	FALSE	FALSE	No Association
3105	HLA-A	TRUE	FALSE	Human
11156	PTP4A3	FALSE	FALSE	No Association
84868	HAVCR2	TRUE	FALSE	Human
11211	FZD10	FALSE	FALSE	No Association
11197	WIF1	FALSE	FALSE	No Association
11238	CA5B	FALSE	FALSE	No Association
404734	ANKHD1-EIF4EBP3	FALSE	FALSE	No Association
60681	FKBP10	FALSE	FALSE	No Association
84932	RAB2B	FALSE	FALSE	No Association
11160	ERLIN2	FALSE	FALSE	No Association
3267	AGFG1	FALSE	FALSE	No Association
730112	FAM166B	FALSE	FALSE	No Association
3643	INSR	TRUE	FALSE	Human
3551	IKBKB	TRUE	FALSE	Human
3718	JAK3	TRUE	FALSE	Human
3480	IGF1R	TRUE	FALSE	Human
3717	JAK2	TRUE	FALSE	Human
3707	ITPKB	FALSE	FALSE	No Association
3716	JAK1	TRUE	TRUE	Both
3654	IRAK1	TRUE	FALSE	Human
167359	NIM1K	FALSE	FALSE	No Association
3727	JUND	TRUE	FALSE	Human
3418	IDH2	TRUE	FALSE	Human
3417	IDH1	TRUE	FALSE	Human
3667	IRS1	TRUE	FALSE	Human
3845	KRAS	TRUE	FALSE	Human
3690	ITGB3	FALSE	FALSE	No Association
3725	JUN	TRUE	FALSE	Human
3702	ITK	FALSE	FALSE	No Association
3791	KDR	FALSE	FALSE	No Association
3611	ILK	TRUE	FALSE	Human
3708	ITPR1	TRUE	FALSE	Human
3579	CXCR2	FALSE	FALSE	No Association
3576	CXCL8	TRUE	FALSE	Human
3577	CXCR1	FALSE	FALSE	No Association
3738	KCNA3	FALSE	FALSE	No Association
3565	IL4	FALSE	FALSE	No Association
3416	IDE	TRUE	FALSE	Human
142679	DUSP19	FALSE	FALSE	No Association
3553	IL1B	TRUE	FALSE	Human
3815	KIT	TRUE	FALSE	Human
3479	IGF1	TRUE	FALSE	Human
3586	IL10	FALSE	FALSE	No Association
3684	ITGAM	TRUE	FALSE	Human
3682	ITGAE	TRUE	FALSE	Human
3710	ITPR3	TRUE	FALSE	Human
3714	JAG2	TRUE	FALSE	Human
3476	IGBP1	FALSE	FALSE	No Association
3852	KRT5	TRUE	FALSE	Human
3688	ITGB1	TRUE	FALSE	Human
3674	ITGA2B	FALSE	FALSE	No Association
3685	ITGAV	TRUE	FALSE	Human
3569	IL6	FALSE	FALSE	No Association
93550	ZFAND4	FALSE	FALSE	No Association
3554	IL1R1	TRUE	FALSE	Human
3691	ITGB4	TRUE	FALSE	Human
3458	IFNG	TRUE	TRUE	Both
3709	ITPR2	FALSE	FALSE	No Association
3549	IHH	FALSE	FALSE	No Association
3481	IGF2	FALSE	FALSE	No Association
3560	IL2RB	FALSE	FALSE	No Association
3570	IL6R	FALSE	FALSE	No Association
3485	IGFBP2	TRUE	FALSE	Human
3665	IRF7	TRUE	FALSE	Human
3459	IFNGR1	TRUE	FALSE	Human
3659	IRF1	TRUE	TRUE	Both
3673	ITGA2	TRUE	FALSE	Human
3566	IL4R	TRUE	FALSE	Human
3676	ITGA4	TRUE	FALSE	Human
85451	UNK	FALSE	FALSE	No Association
3689	ITGB2	TRUE	FALSE	Human
3486	IGFBP3	TRUE	FALSE	Human
3568	IL5RA	TRUE	FALSE	Human
3655	ITGA6	TRUE	FALSE	Human
3563	IL3RA	TRUE	FALSE	Human
3508	IGHMBP2	TRUE	FALSE	Human
3792	KEL	FALSE	FALSE	No Association
3832	KIF11	FALSE	FALSE	No Association
85441	HELZ2	FALSE	FALSE	No Association
3822	KLRC2	FALSE	FALSE	No Association
3672	ITGA1	TRUE	FALSE	Human
3482	IGF2R	TRUE	FALSE	Human
3559	IL2RA	FALSE	FALSE	No Association
3561	IL2RG	TRUE	FALSE	Human
85461	TANC1	FALSE	FALSE	No Association
3678	ITGA5	TRUE	FALSE	Human
3833	KIFC1	FALSE	FALSE	No Association
3797	KIF3C	TRUE	FALSE	Human
3572	IL6ST	TRUE	FALSE	Human
85464	SSH2	FALSE	FALSE	No Association
3683	ITGAL	FALSE	FALSE	No Association
3622	ING2	TRUE	FALSE	Human
3636	INPPL1	TRUE	FALSE	Human
126549	ANKLE1	FALSE	FALSE	No Association
3664	IRF6	TRUE	FALSE	Human
3799	KIF5B	TRUE	FALSE	Human
3635	INPP5D	TRUE	FALSE	Human
3607	FOXK2	FALSE	FALSE	No Association
3824	KLRD1	TRUE	FALSE	Human
3798	KIF5A	FALSE	FALSE	No Association
3631	INPP4A	FALSE	FALSE	No Association
3621	ING1	TRUE	FALSE	Human
3728	JUP	TRUE	FALSE	Human
3633	INPP5B	FALSE	FALSE	No Association
3796	KIF2A	FALSE	FALSE	No Association
93624	TADA2B	FALSE	FALSE	No Association
3835	KIF22	FALSE	FALSE	No Association
3594	IL12RB1	FALSE	FALSE	No Association
3801	KIFC3	FALSE	FALSE	No Association
3800	KIF5C	TRUE	FALSE	Human
3841	KPNA5	FALSE	FALSE	No Association
3598	IL13RA2	FALSE	FALSE	No Association
4294	MAP3K10	TRUE	FALSE	Human
4296	MAP3K11	TRUE	FALSE	Human
3932	LCK	TRUE	FALSE	Human
4067	LYN	TRUE	FALSE	Human
4293	MAP3K9	TRUE	FALSE	Human
4145	MATK	FALSE	FALSE	No Association
4216	MAP3K4	TRUE	FALSE	Human
3984	LIMK1	TRUE	FALSE	Human
4233	MET	TRUE	FALSE	Human
4170	MCL1	TRUE	FALSE	Human
4353	MPO	FALSE	FALSE	No Association
4215	MAP3K3	TRUE	FALSE	Human
4221	MEN1	TRUE	FALSE	Human
4214	MAP3K1	TRUE	FALSE	Human
4282	MIF	TRUE	FALSE	Human
3939	LDHA	TRUE	FALSE	Human
4193	MDM2	TRUE	FALSE	Human
4352	MPL	FALSE	FALSE	No Association
4255	MGMT	FALSE	FALSE	No Association
28954	REM1	FALSE	FALSE	No Association
28996	HIPK2	TRUE	FALSE	Human
28951	TRIB2	FALSE	FALSE	No Association
3981	LIG4	TRUE	FALSE	Human
3925	STMN1	TRUE	FALSE	Human
4286	MITF	TRUE	FALSE	Human
4140	MARK3	TRUE	FALSE	Human
4292	MLH1	TRUE	FALSE	Human
4303	FOXO4	TRUE	FALSE	Human
4087	SMAD2	TRUE	FALSE	Human
4171	MCM2	TRUE	FALSE	Human
4015	LOX	FALSE	FALSE	No Association
4313	MMP2	FALSE	FALSE	No Association
4297	KMT2A	TRUE	FALSE	Human
4318	MMP9	FALSE	FALSE	No Association
4089	SMAD4	TRUE	FALSE	Human
4288	MKI67	FALSE	FALSE	No Association
94235	GNG8	FALSE	FALSE	No Association
552900	BOLA2	FALSE	FALSE	No Association
4176	MCM7	TRUE	FALSE	Human
4094	MAF	TRUE	FALSE	Human
200576	PIKFYVE	TRUE	FALSE	Human
4316	MMP7	FALSE	FALSE	No Association
3978	LIG1	FALSE	FALSE	No Association
4157	MC1R	FALSE	FALSE	No Association
4343	MOV10	TRUE	FALSE	Human
4149	MAX	TRUE	FALSE	Human
4173	MCM4	FALSE	FALSE	No Association
3856	KRT8	TRUE	FALSE	Human
3958	LGALS3	TRUE	FALSE	Human
4172	MCM3	TRUE	FALSE	Human
4175	MCM6	TRUE	FALSE	Human
4088	SMAD3	TRUE	FALSE	Human
3960	LGALS4	FALSE	FALSE	No Association
3977	LIFR	TRUE	FALSE	Human
4085	MAD2L1	TRUE	FALSE	Human
4254	KITLG	TRUE	FALSE	Human
4361	MRE11	TRUE	FALSE	Human
4174	MCM5	FALSE	FALSE	No Association
3980	LIG3	FALSE	FALSE	No Association
4092	SMAD7	TRUE	FALSE	Human
4049	LTA	FALSE	FALSE	No Association
4093	SMAD9	TRUE	FALSE	Human
4194	MDM4	TRUE	FALSE	Human
4192	MDK	TRUE	FALSE	Human
3855	KRT7	FALSE	FALSE	No Association
3875	KRT18	TRUE	FALSE	Human
151613	TTC14	FALSE	FALSE	No Association
3937	LCP2	FALSE	FALSE	No Association
3996	LLGL1	FALSE	FALSE	No Association
53353	LRP1B	FALSE	FALSE	No Association
3934	LCN2	TRUE	FALSE	Human
4356	MPP3	FALSE	FALSE	No Association
4163	MCC	FALSE	FALSE	No Association
53373	TPCN1	FALSE	FALSE	No Association
93974	ATP5IF1	FALSE	FALSE	No Association
4301	AFDN	FALSE	FALSE	No Association
3880	KRT19	TRUE	FALSE	Human
93986	FOXP2	TRUE	FALSE	Human
348094	ANKDD1A	FALSE	FALSE	No Association
4072	EPCAM	TRUE	FALSE	Human
3911	LAMA5	TRUE	FALSE	Human
4300	MLLT3	FALSE	FALSE	No Association
53358	SHC3	FALSE	FALSE	No Association
118788	PIK3AP1	FALSE	FALSE	No Association
3872	KRT17	TRUE	FALSE	Human
143384	CACUL1	FALSE	FALSE	No Association
4298	MLLT1	FALSE	FALSE	No Association
4046	LSP1	FALSE	FALSE	No Association
339745	SPOPL	FALSE	FALSE	No Association
94234	FOXQ1	TRUE	FALSE	Human
3895	KTN1	FALSE	FALSE	No Association
151525	WDSUB1	FALSE	FALSE	No Association
200894	ARL13B	TRUE	FALSE	Human
3918	LAMC2	TRUE	FALSE	Human
4249	MGAT5	TRUE	FALSE	Human
93973	ACTR8	FALSE	FALSE	No Association
4232	MEST	FALSE	FALSE	No Association
3912	LAMB1	TRUE	FALSE	Human
53335	BCL11A	FALSE	FALSE	No Association
3965	LGALS9	TRUE	FALSE	Human
283455	KSR2	TRUE	FALSE	Human
4914	NTRK1	FALSE	TRUE	Virus
4486	MST1R	TRUE	FALSE	Human
4915	NTRK2	FALSE	FALSE	No Association
4751	NEK2	TRUE	FALSE	Human
225689	MAPK15	TRUE	FALSE	Human
29110	TBK1	TRUE	FALSE	Human
4916	NTRK3	FALSE	FALSE	No Association
4763	NF1	TRUE	FALSE	Human
5021	OXTR	TRUE	FALSE	Human
4846	NOS3	FALSE	FALSE	No Association
5028	P2RY1	TRUE	FALSE	Human
4659	PPP1R12A	TRUE	FALSE	Human
4893	NRAS	TRUE	FALSE	Human
4869	NPM1	TRUE	FALSE	Human
4780	NFE2L2	TRUE	FALSE	Human
4793	NFKBIB	TRUE	FALSE	Human
4998	ORC1	FALSE	FALSE	No Association
4792	NFKBIA	TRUE	FALSE	Human
4637	MYL6	FALSE	FALSE	No Association
4803	NGF	FALSE	FALSE	No Association
54205	CYCS	TRUE	FALSE	Human
127933	UHMK1	FALSE	FALSE	No Association
4610	MYCL	FALSE	FALSE	No Association
4791	NFKB2	TRUE	FALSE	Human
282974	STK32C	FALSE	FALSE	No Association
4835	NQO2	FALSE	FALSE	No Association
4615	MYD88	TRUE	FALSE	Human
4771	NF2	TRUE	FALSE	Human
29102	DROSHA	TRUE	FALSE	Human
4908	NTF3	FALSE	FALSE	No Association
4613	MYCN	FALSE	FALSE	No Association
5029	P2RY2	TRUE	FALSE	Human
4790	NFKB1	TRUE	FALSE	Human
4772	NFATC1	TRUE	FALSE	Human
4909	NTF4	TRUE	FALSE	Human
201163	FLCN	TRUE	FALSE	Human
4627	MYH9	TRUE	FALSE	Human
4595	MUTYH	FALSE	FALSE	No Association
4478	MSN	TRUE	FALSE	Human
102724428	LOC102724428	FALSE	FALSE	No Association
29072	SETD2	TRUE	FALSE	Human
4738	NEDD8	FALSE	FALSE	No Association
4855	NOTCH4	FALSE	FALSE	No Association
5054	SERPINE1	TRUE	FALSE	Human
4636	MYL5	FALSE	FALSE	No Association
4804	NGFR	TRUE	FALSE	Human
4851	NOTCH1	TRUE	FALSE	Human
4854	NOTCH3	TRUE	FALSE	Human
4734	NEDD4	FALSE	FALSE	No Association
4779	NFE2L1	TRUE	FALSE	Human
4904	YBX1	TRUE	FALSE	Human
4629	MYH11	FALSE	FALSE	No Association
4828	NMB	TRUE	FALSE	Human
4609	MYC	TRUE	FALSE	Human
4436	MSH2	TRUE	FALSE	Human
4976	OPA1	TRUE	FALSE	Human
4922	NTS	TRUE	FALSE	Human
4853	NOTCH2	TRUE	FALSE	Human
29126	CD274	TRUE	FALSE	Human
4512	COX1	FALSE	FALSE	No Association
4898	NRDC	TRUE	FALSE	Human
4605	MYBL2	TRUE	FALSE	Human
4683	NBN	TRUE	FALSE	Human
152110	NEK10	FALSE	FALSE	No Association
201164	PLD6	FALSE	FALSE	No Association
5002	SLC22A18	FALSE	FALSE	No Association
4582	MUC1	TRUE	FALSE	Human
201475	RAB12	FALSE	FALSE	No Association
5031	P2RY6	FALSE	FALSE	No Association
143686	SESN3	TRUE	FALSE	Human
4794	NFKBIE	TRUE	FALSE	Human
4999	ORC2	TRUE	FALSE	Human
4935	GPR143	FALSE	FALSE	No Association
4603	MYBL1	FALSE	FALSE	No Association
4507	MTAP	FALSE	FALSE	No Association
4690	NCK1	FALSE	FALSE	No Association
4585	MUC4	TRUE	FALSE	Human
348654	GEN1	FALSE	FALSE	No Association
4921	DDR2	FALSE	FALSE	No Association
53904	MYO3A	FALSE	FALSE	No Association
29119	CTNNA3	FALSE	FALSE	No Association
4739	NEDD9	TRUE	FALSE	Human
4594	MMUT	FALSE	FALSE	No Association
4437	MSH3	FALSE	FALSE	No Association
54209	TREM2	FALSE	FALSE	No Association
54165	DCUN1D1	FALSE	FALSE	No Association
54014	BRWD1	FALSE	FALSE	No Association
4952	OCRL	FALSE	FALSE	No Association
53916	RAB4B	FALSE	FALSE	No Association
4978	OPCML	FALSE	FALSE	No Association
4651	MYO10	FALSE	FALSE	No Association
340419	RSPO2	FALSE	FALSE	No Association
54206	ERRFI1	TRUE	FALSE	Human
4439	MSH5	FALSE	FALSE	No Association
127829	ARL8A	FALSE	FALSE	No Association
4781	NFIB	TRUE	FALSE	Human
127544	RNF19B	FALSE	FALSE	No Association
53832	IL20RA	TRUE	FALSE	Human
29123	ANKRD11	FALSE	FALSE	No Association
5170	PDPK1	TRUE	FALSE	Human
5243	ABCB1	TRUE	FALSE	Human
5292	PIM1	TRUE	FALSE	Human
5127	CDK16	FALSE	FALSE	No Association
5218	CDK14	FALSE	FALSE	No Association
5290	PIK3CA	TRUE	FALSE	Human
5128	CDK17	FALSE	FALSE	No Association
54578	UGT1A6	FALSE	FALSE	No Association
5166	PDK4	TRUE	FALSE	Human
5164	PDK2	TRUE	FALSE	Human
5320	PLA2G2A	FALSE	FALSE	No Association
5129	CDK18	FALSE	FALSE	No Association
5291	PIK3CB	TRUE	FALSE	Human
29941	PKN3	FALSE	FALSE	No Association
5155	PDGFB	TRUE	FALSE	Human
5293	PIK3CD	TRUE	FALSE	Human
5294	PIK3CG	FALSE	FALSE	No Association
5286	PIK3C2A	TRUE	FALSE	Human
5241	PGR	FALSE	FALSE	No Association
5266	PI3	TRUE	FALSE	Human
5287	PIK3C2B	TRUE	FALSE	Human
5163	PDK1	TRUE	FALSE	Human
5295	PIK3R1	TRUE	FALSE	Human
5296	PIK3R2	FALSE	FALSE	No Association
5336	PLCG2	TRUE	FALSE	Human
5315	PKM	TRUE	FALSE	Human
5140	PDE3B	FALSE	FALSE	No Association
79109	MAPKAP1	TRUE	FALSE	Human
5331	PLCB3	TRUE	FALSE	Human
5337	PLD1	TRUE	FALSE	Human
5230	PGK1	TRUE	FALSE	Human
5338	PLD2	TRUE	FALSE	Human
5298	PI4KB	FALSE	FALSE	No Association
5366	PMAIP1	TRUE	FALSE	Human
5335	PLCG1	TRUE	FALSE	Human
5297	PI4KA	FALSE	FALSE	No Association
5330	PLCB2	TRUE	FALSE	Human
5347	PLK1	FALSE	FALSE	No Association
5429	POLH	FALSE	FALSE	No Association
5071	PRKN	FALSE	FALSE	No Association
152831	KLB	TRUE	FALSE	Human
5332	PLCB4	FALSE	FALSE	No Association
5156	PDGFRA	TRUE	FALSE	Human
5333	PLCD1	TRUE	FALSE	Human
5159	PDGFRB	FALSE	FALSE	No Association
5158	PDE6B	FALSE	FALSE	No Association
5289	PIK3C3	TRUE	FALSE	Human
29760	BLNK	FALSE	FALSE	No Association
78986	DUSP26	FALSE	FALSE	No Association
5236	PGM1	FALSE	FALSE	No Association
5378	PMS1	FALSE	FALSE	No Association
5328	PLAU	TRUE	FALSE	Human
29994	BAZ2B	FALSE	FALSE	No Association
5334	PLCL1	FALSE	FALSE	No Association
29997	NOP53	TRUE	FALSE	Human
5165	PDK3	TRUE	FALSE	Human
5228	PGF	TRUE	FALSE	Human
5422	POLA1	FALSE	FALSE	No Association
102724594	LOC102724594	FALSE	FALSE	No Association
54541	DDIT4	TRUE	FALSE	Human
5341	PLEK	FALSE	FALSE	No Association
5305	PIP4K2A	TRUE	FALSE	Human
5339	PLEC	FALSE	FALSE	No Association
5154	PDGFA	TRUE	FALSE	Human
259266	ASPM	FALSE	FALSE	No Association
144455	E2F7	FALSE	FALSE	No Association
29933	GPR132	FALSE	FALSE	No Association
29984	RHOD	FALSE	FALSE	No Association
5111	PCNA	TRUE	FALSE	Human
54331	GNG2	FALSE	FALSE	No Association
54413	NLGN3	FALSE	FALSE	No Association
5265	SERPINA1	TRUE	FALSE	Human
5424	POLD1	FALSE	FALSE	No Association
54434	SSH1	TRUE	FALSE	Human
5093	PCBP1	FALSE	FALSE	No Association
79084	WDR77	FALSE	FALSE	No Association
54454	ATAD2B	FALSE	FALSE	No Association
5359	PLSCR1	TRUE	FALSE	Human
5426	POLE	FALSE	FALSE	No Association
54509	RHOF	FALSE	FALSE	No Association
54477	PLEKHA5	FALSE	FALSE	No Association
29934	SNX12	FALSE	FALSE	No Association
5395	PMS2	FALSE	FALSE	No Association
5133	PDCD1	FALSE	FALSE	No Association
29886	SNX8	FALSE	FALSE	No Association
29916	SNX11	FALSE	FALSE	No Association
120114	FAT3	FALSE	FALSE	No Association
79132	DHX58	TRUE	FALSE	Human
79065	ATG9A	FALSE	FALSE	No Association
29893	PSMC3IP	FALSE	FALSE	No Association
5178	PEG3	FALSE	FALSE	No Association
29851	ICOS	TRUE	FALSE	Human
29887	SNX10	FALSE	FALSE	No Association
29998	BICRA	FALSE	FALSE	No Association
79139	DERL1	TRUE	FALSE	Human
54556	ING3	FALSE	FALSE	No Association
644150	WIPF3	FALSE	FALSE	No Association
5324	PLAG1	FALSE	FALSE	No Association
29982	NRBF2	FALSE	FALSE	No Association
29800	ZDHHC1	FALSE	FALSE	No Association
5605	MAP2K2	TRUE	TRUE	Both
5606	MAP2K3	TRUE	FALSE	Human
5590	PRKCZ	TRUE	FALSE	Human
5600	MAPK11	FALSE	TRUE	Virus
5607	MAP2K5	TRUE	FALSE	Human
5603	MAPK13	TRUE	FALSE	Human
5604	MAP2K1	TRUE	FALSE	Human
5601	MAPK9	TRUE	FALSE	Human
5609	MAP2K7	TRUE	FALSE	Human
5580	PRKCD	TRUE	FALSE	Human
5598	MAPK7	FALSE	FALSE	No Association
415116	PIM3	FALSE	FALSE	No Association
5581	PRKCE	TRUE	FALSE	Human
5602	MAPK10	TRUE	FALSE	Human
5743	PTGS2	TRUE	FALSE	Human
5584	PRKCI	TRUE	FALSE	Human
5562	PRKAA1	TRUE	FALSE	Human
5524	PTPA	TRUE	FALSE	Human
5594	MAPK1	TRUE	FALSE	Human
5578	PRKCA	TRUE	FALSE	Human
5592	PRKG1	FALSE	FALSE	No Association
54822	TRPM7	TRUE	FALSE	Human
5566	PRKACA	TRUE	FALSE	Human
5596	MAPK4	FALSE	FALSE	No Association
5597	MAPK6	TRUE	FALSE	Human
5586	PKN2	FALSE	FALSE	No Association
5595	MAPK3	TRUE	FALSE	Human
5613	PRKX	FALSE	FALSE	No Association
5588	PRKCQ	FALSE	FALSE	No Association
5567	PRKACB	FALSE	FALSE	No Association
5563	PRKAA2	TRUE	FALSE	Human
5573	PRKAR1A	TRUE	FALSE	Human
5731	PTGER1	FALSE	FALSE	No Association
5591	PRKDC	TRUE	FALSE	Human
5599	MAPK8	TRUE	FALSE	Human
54795	TRPM4	TRUE	FALSE	Human
5583	PRKCH	TRUE	FALSE	Human
5737	PTGFR	FALSE	FALSE	No Association
5579	PRKCB	TRUE	FALSE	Human
5564	PRKAB1	TRUE	FALSE	Human
5585	PKN1	TRUE	FALSE	Human
5742	PTGS1	FALSE	FALSE	No Association
5530	PPP3CA	TRUE	FALSE	Human
5468	PPARG	TRUE	FALSE	Human
5534	PPP3R1	TRUE	FALSE	Human
5728	PTEN	TRUE	FALSE	Human
5532	PPP3CB	TRUE	FALSE	Human
5518	PPP2R1A	TRUE	FALSE	Human
5521	PPP2R2B	FALSE	FALSE	No Association
5515	PPP2CA	TRUE	FALSE	Human
5529	PPP2R5E	FALSE	FALSE	No Association
5593	PRKG2	FALSE	FALSE	No Association
5623	PSPN	TRUE	FALSE	Human
5576	PRKAR2A	TRUE	FALSE	Human
5649	RELN	FALSE	FALSE	No Association
5528	PPP2R5D	FALSE	FALSE	No Association
5520	PPP2R2A	FALSE	FALSE	No Association
5519	PPP2R1B	FALSE	FALSE	No Association
54776	PPP1R12C	FALSE	FALSE	No Association
5565	PRKAB2	FALSE	FALSE	No Association
5430	POLR2A	FALSE	FALSE	No Association
103910	MYL12B	FALSE	FALSE	No Association
5724	PTAFR	TRUE	FALSE	Human
54737	MPHOSPH8	FALSE	FALSE	No Association
5460	POU5F1	TRUE	FALSE	Human
100423062	IGLL5	FALSE	FALSE	No Association
5727	PTCH1	TRUE	FALSE	Human
5527	PPP2R5C	FALSE	FALSE	No Association
5525	PPP2R5A	TRUE	FALSE	Human
79184	BRCC3	TRUE	FALSE	Human
5701	PSMC2	FALSE	FALSE	No Association
54790	TET2	TRUE	FALSE	Human
5557	PRIM1	FALSE	FALSE	No Association
5713	PSMD7	FALSE	FALSE	No Association
5551	PRF1	TRUE	FALSE	Human
54851	ANKRD49	FALSE	FALSE	No Association
79269	DCAF10	FALSE	FALSE	No Association
54869	EPS8L1	FALSE	FALSE	No Association
79363	CPLANE2	FALSE	FALSE	No Association
161253	REM2	FALSE	FALSE	No Association
5684	PSMA3	FALSE	FALSE	No Association
5627	PROS1	TRUE	FALSE	Human
54707	GPN2	FALSE	FALSE	No Association
54880	BCOR	FALSE	FALSE	No Association
54674	LRRN3	FALSE	FALSE	No Association
54894	RNF43	FALSE	FALSE	No Association
54800	KLHL24	FALSE	FALSE	No Association
5654	HTRA1	TRUE	FALSE	Human
54734	RAB39A	FALSE	FALSE	No Association
54828	BCAS3	FALSE	FALSE	No Association
54617	INO80	TRUE	FALSE	Human
100996709	LOC100996709	FALSE	FALSE	No Association
54622	ARL15	FALSE	FALSE	No Association
283989	TSEN54	FALSE	FALSE	No Association
54584	GNB1L	FALSE	FALSE	No Association
30011	SH3KBP1	TRUE	FALSE	Human
54874	FNBP1L	FALSE	FALSE	No Association
54682	MANSC1	FALSE	FALSE	No Association
54882	ANKHD1	FALSE	FALSE	No Association
120379	PIH1D2	FALSE	FALSE	No Association
5894	RAF1	TRUE	FALSE	Human
5753	PTK6	TRUE	FALSE	Human
5754	PTK7	FALSE	FALSE	No Association
79705	LRRK1	FALSE	FALSE	No Association
202374	STK32A	FALSE	FALSE	No Association
5921	RASA1	TRUE	FALSE	Human
5970	RELA	TRUE	FALSE	Human
5900	RALGDS	FALSE	FALSE	No Association
5871	MAP4K2	TRUE	FALSE	Human
79728	PALB2	FALSE	FALSE	No Association
5933	RBL1	TRUE	FALSE	Human
5922	RASA2	FALSE	FALSE	No Association
5829	PXN	TRUE	FALSE	Human
5805	PTS	TRUE	FALSE	Human
6009	RHEB	TRUE	FALSE	Human
55107	ANO1	TRUE	FALSE	Human
5770	PTPN1	TRUE	FALSE	Human
5925	RB1	TRUE	FALSE	Human
5934	RBL2	TRUE	FALSE	Human
5906	RAP1A	TRUE	FALSE	Human
54935	DUSP23	TRUE	FALSE	Human
5908	RAP1B	TRUE	FALSE	Human
5880	RAC2	TRUE	FALSE	Human
79616	CCNJL	FALSE	FALSE	No Association
5879	RAC1	TRUE	FALSE	Human
5903	RANBP2	TRUE	FALSE	Human
5781	PTPN11	TRUE	FALSE	Human
54997	TESC	FALSE	FALSE	No Association
5914	RARA	TRUE	FALSE	Human
5816	PVALB	FALSE	FALSE	No Association
5747	PTK2	TRUE	FALSE	Human
5782	PTPN12	TRUE	FALSE	Human
5810	RAD1	FALSE	FALSE	No Association
5783	PTPN13	TRUE	FALSE	Human
5962	RDX	TRUE	FALSE	Human
5912	RAP2B	FALSE	FALSE	No Association
54961	SSH3	FALSE	FALSE	No Association
5899	RALB	FALSE	FALSE	No Association
5924	RASGRF2	FALSE	FALSE	No Association
5881	RAC3	FALSE	FALSE	No Association
79645	CLXN	FALSE	FALSE	No Association
202559	KHDRBS2	FALSE	FALSE	No Association
5927	KDM5A	TRUE	FALSE	Human
54981	NMRK1	FALSE	FALSE	No Association
79718	TBL1XR1	FALSE	FALSE	No Association
79633	FAT4	FALSE	FALSE	No Association
55023	PHIP	FALSE	FALSE	No Association
5990	RFX2	FALSE	FALSE	No Association
5777	PTPN6	TRUE	FALSE	Human
5932	RBBP8	TRUE	FALSE	Human
5868	RAB5A	TRUE	FALSE	Human
5893	RAD52	FALSE	FALSE	No Association
55033	FKBP14	FALSE	FALSE	No Association
55011	PIH1D1	FALSE	FALSE	No Association
79648	MCPH1	FALSE	FALSE	No Association
5898	RALA	TRUE	FALSE	Human
5885	RAD21	TRUE	FALSE	Human
5915	RARB	TRUE	FALSE	Human
5890	RAD51B	FALSE	FALSE	No Association
6016	RIT1	FALSE	FALSE	No Association
5965	RECQL	FALSE	FALSE	No Association
5985	RFC5	FALSE	FALSE	No Association
54962	TIPIN	FALSE	FALSE	No Association
5993	RFX5	FALSE	FALSE	No Association
5793	PTPRG	FALSE	FALSE	No Association
5911	RAP2A	TRUE	FALSE	Human
5796	PTPRK	TRUE	FALSE	Human
5980	REV3L	FALSE	FALSE	No Association
5976	UPF1	TRUE	FALSE	Human
79695	GALNT12	FALSE	FALSE	No Association
5884	RAD17	TRUE	FALSE	Human
5771	PTPN2	TRUE	FALSE	Human
55102	ATG2B	FALSE	FALSE	No Association
5787	PTPRB	FALSE	FALSE	No Association
55179	FAIM	FALSE	FALSE	No Association
79577	CDC73	FALSE	FALSE	No Association
5892	RAD51D	FALSE	FALSE	No Association
5867	RAB4A	TRUE	FALSE	Human
55172	DNAAF2	FALSE	FALSE	No Association
5889	RAD51C	FALSE	FALSE	No Association
5982	RFC2	FALSE	FALSE	No Association
79723	SUV39H2	TRUE	FALSE	Human
79726	WDR59	FALSE	FALSE	No Association
5989	RFX1	FALSE	FALSE	No Association
5984	RFC4	FALSE	FALSE	No Association
5789	PTPRD	FALSE	FALSE	No Association
54904	NSD3	FALSE	FALSE	No Association
54963	UCKL1	FALSE	FALSE	No Association
5862	RAB2A	FALSE	FALSE	No Association
5926	ARID4A	FALSE	FALSE	No Association
374654	KIF7	FALSE	FALSE	No Association
5983	RFC3	FALSE	FALSE	No Association
55083	KIF26B	FALSE	FALSE	No Association
161436	EML5	FALSE	FALSE	No Association
284434	NWD1	FALSE	FALSE	No Association
5991	RFX3	FALSE	FALSE	No Association
79745	CLIP4	FALSE	FALSE	No Association
5992	RFX4	FALSE	FALSE	No Association
55068	ENOX1	FALSE	FALSE	No Association
79755	ZNF750	FALSE	FALSE	No Association
6416	MAP2K4	TRUE	FALSE	Human
6098	ROS1	FALSE	FALSE	No Association
6198	RPS6KB1	TRUE	FALSE	Human
6194	RPS6	TRUE	FALSE	Human
6199	RPS6KB2	TRUE	FALSE	Human
6093	ROCK1	TRUE	FALSE	Human
6300	MAPK12	FALSE	FALSE	No Association
6446	SGK1	TRUE	FALSE	Human
6132	RPL8	TRUE	FALSE	Human
55561	CDC42BPG	FALSE	FALSE	No Association
6041	RNASEL	FALSE	FALSE	No Association
6146	RPL22	FALSE	FALSE	No Association
30811	HUNK	FALSE	FALSE	No Association
6195	RPS6KA1	TRUE	FALSE	Human
6196	RPS6KA2	TRUE	FALSE	Human
6197	RPS6KA3	TRUE	FALSE	Human
440275	EIF2AK4	TRUE	FALSE	Human
80122	MAP3K19	FALSE	FALSE	No Association
6125	RPL5	FALSE	FALSE	No Association
120892	LRRK2	TRUE	FALSE	Human
55361	PI4K2A	FALSE	FALSE	No Association
6037	RNASE3	FALSE	FALSE	No Association
6262	RYR2	FALSE	FALSE	No Association
6224	RPS20	FALSE	FALSE	No Association
6401	SELE	FALSE	FALSE	No Association
6135	RPL11	FALSE	FALSE	No Association
6046	BRD2	TRUE	FALSE	Human
55193	PBRM1	FALSE	FALSE	No Association
6391	SDHC	TRUE	FALSE	Human
30849	PIK3R4	TRUE	FALSE	Human
79885	HDAC11	TRUE	FALSE	Human
6240	RRM1	TRUE	FALSE	Human
55294	FBXW7	TRUE	FALSE	Human
6366	CCL21	FALSE	FALSE	No Association
55351	STK32B	FALSE	FALSE	No Association
6117	RPA1	TRUE	FALSE	Human
6285	S100B	FALSE	FALSE	No Association
6390	SDHB	FALSE	FALSE	No Association
6288	SAA1	TRUE	FALSE	Human
22800	RRAS2	TRUE	FALSE	Human
6424	SFRP4	FALSE	FALSE	No Association
6241	RRM2	TRUE	FALSE	Human
30818	KCNIP3	FALSE	FALSE	No Association
30819	KCNIP2	FALSE	FALSE	No Association
6387	CXCL12	FALSE	FALSE	No Association
6237	RRAS	FALSE	FALSE	No Association
6059	ABCE1	TRUE	FALSE	Human
55300	PI4K2B	FALSE	FALSE	No Association
55367	PIDD1	FALSE	FALSE	No Association
79923	NANOG	FALSE	FALSE	No Association
284654	RSPO1	FALSE	FALSE	No Association
55601	DDX60	FALSE	FALSE	No Association
6375	XCL1	TRUE	FALSE	Human
6314	ATXN7	TRUE	FALSE	Human
79837	PIP4K2C	FALSE	FALSE	No Association
80119	PIF1	FALSE	FALSE	No Association
317649	EIF4E3	FALSE	FALSE	No Association
6382	SDC1	TRUE	FALSE	Human
6296	ACSM3	FALSE	FALSE	No Association
22808	MRAS	FALSE	FALSE	No Association
6118	RPA2	FALSE	FALSE	No Association
6236	RRAD	TRUE	FALSE	Human
6311	ATXN2	TRUE	FALSE	Human
6419	SETMAR	FALSE	FALSE	No Association
79785	RERGL	FALSE	FALSE	No Association
79982	DNAJB14	FALSE	FALSE	No Association
55353	LAPTM4B	TRUE	FALSE	Human
6383	SDC2	TRUE	FALSE	Human
79998	ANKRD53	FALSE	FALSE	No Association
55327	LIN7C	FALSE	FALSE	No Association
79813	EHMT1	TRUE	FALSE	Human
22809	ATF5	TRUE	FALSE	Human
342184	FMN1	FALSE	FALSE	No Association
6422	SFRP1	FALSE	FALSE	No Association
55345	ZGRF1	FALSE	FALSE	No Association
55605	KIF21A	FALSE	FALSE	No Association
55527	FEM1A	FALSE	FALSE	No Association
55275	VPS53	FALSE	FALSE	No Association
79930	DOK3	FALSE	FALSE	No Association
79819	DNAI4	FALSE	FALSE	No Association
6392	SDHD	TRUE	FALSE	Human
112869	SGF29	FALSE	FALSE	No Association
55388	MCM10	FALSE	FALSE	No Association
79991	STN1	FALSE	FALSE	No Association
653464	SRGAP2C	FALSE	FALSE	No Association
55315	SLC29A3	FALSE	FALSE	No Association
22836	RHOBTB3	FALSE	FALSE	No Association
55288	RHOT1	FALSE	FALSE	No Association
55207	ARL8B	FALSE	FALSE	No Association
79915	ATAD5	FALSE	FALSE	No Association
55529	PIP4P2	FALSE	FALSE	No Association
79856	SNX22	FALSE	FALSE	No Association
55582	KIF27	FALSE	FALSE	No Association
55379	LRRC59	FALSE	FALSE	No Association
112939	NACC1	FALSE	FALSE	No Association
55257	MRGBP	FALSE	FALSE	No Association
55339	WDR33	FALSE	FALSE	No Association
6293	VPS52	FALSE	FALSE	No Association
55243	KIRREL1	FALSE	FALSE	No Association
80139	ZNF703	TRUE	FALSE	Human
80271	ITPKC	FALSE	FALSE	No Association
6655	SOS2	FALSE	FALSE	No Association
6647	SOD1	TRUE	FALSE	Human
6532	SLC6A4	FALSE	FALSE	No Association
6513	SLC2A1	TRUE	FALSE	Human
6610	SMPD2	TRUE	FALSE	Human
6609	SMPD1	TRUE	FALSE	Human
6464	SHC1	TRUE	FALSE	Human
23038	WDTC1	FALSE	FALSE	No Association
22983	MAST1	FALSE	FALSE	No Association
6622	SNCA	TRUE	FALSE	Human
23035	PHLPP2	TRUE	FALSE	Human
6598	SMARCB1	TRUE	FALSE	Human
23031	MAST3	FALSE	FALSE	No Association
6667	SP1	TRUE	FALSE	Human
23012	STK38L	FALSE	FALSE	No Association
113026	PLCD3	FALSE	FALSE	No Association
6654	SOS1	TRUE	FALSE	Human
6597	SMARCA4	TRUE	FALSE	Human
23013	SPEN	TRUE	FALSE	Human
6608	SMO	TRUE	FALSE	Human
6500	SKP1	TRUE	FALSE	Human
260425	MAGI3	FALSE	FALSE	No Association
55636	CHD7	FALSE	FALSE	No Association
6469	SHH	FALSE	FALSE	No Association
6595	SMARCA2	TRUE	FALSE	Human
6615	SNAI1	FALSE	FALSE	No Association
80333	KCNIP4	FALSE	FALSE	No Association
6502	SKP2	TRUE	FALSE	Human
23028	KDM1A	TRUE	FALSE	Human
22941	SHANK2	FALSE	FALSE	No Association
63926	ANKEF1	FALSE	FALSE	No Association
55781	RIOK2	FALSE	FALSE	No Association
22934	RPIA	FALSE	FALSE	No Association
22862	FNDC3A	FALSE	FALSE	No Association
80349	WDR61	FALSE	FALSE	No Association
80351	TNKS2	FALSE	FALSE	No Association
22908	SACM1L	FALSE	FALSE	No Association
23043	TNIK	FALSE	FALSE	No Association
23019	CNOT1	FALSE	FALSE	No Association
80198	MUS81	FALSE	FALSE	No Association
22863	ATG14	TRUE	FALSE	Human
6657	SOX2	TRUE	FALSE	Human
55818	KDM3A	TRUE	FALSE	Human
6453	ITSN1	TRUE	FALSE	Human
6662	SOX9	TRUE	FALSE	Human
285195	SLC9A9	FALSE	FALSE	No Association
55764	IFT122	FALSE	FALSE	No Association
55697	VAC14	FALSE	FALSE	No Association
80232	WDR26	TRUE	FALSE	Human
285193	DUSP28	FALSE	FALSE	No Association
80380	PDCD1LG2	FALSE	FALSE	No Association
55671	PPP4R3A	FALSE	FALSE	No Association
23007	PLCH1	FALSE	FALSE	No Association
55615	PRR5	FALSE	FALSE	No Association
22982	DIP2C	FALSE	FALSE	No Association
22876	INPP5F	FALSE	FALSE	No Association
63922	CHTF18	FALSE	FALSE	No Association
6659	SOX4	TRUE	FALSE	Human
6591	SNAI2	TRUE	FALSE	Human
22874	PLEKHA6	FALSE	FALSE	No Association
22882	ZHX2	FALSE	FALSE	No Association
6590	SLPI	TRUE	FALSE	Human
399687	MYO18A	FALSE	FALSE	No Association
63971	KIF13A	FALSE	FALSE	No Association
121268	RHEBL1	FALSE	FALSE	No Association
22887	FOXJ3	FALSE	FALSE	No Association
80205	CHD9	FALSE	FALSE	No Association
55723	ASF1B	FALSE	FALSE	No Association
23041	MON2	FALSE	FALSE	No Association
6602	SMARCD1	TRUE	FALSE	Human
55632	G2E3	FALSE	FALSE	No Association
55689	YEATS2	FALSE	FALSE	No Association
23046	KIF21B	FALSE	FALSE	No Association
80326	WNT10A	TRUE	FALSE	Human
55770	EXOC2	FALSE	FALSE	No Association
6594	SMARCA1	FALSE	FALSE	No Association
6498	SKIL	TRUE	FALSE	Human
6643	SNX2	FALSE	FALSE	No Association
55614	KIF16B	FALSE	FALSE	No Association
6642	SNX1	FALSE	FALSE	No Association
80314	EPC1	FALSE	FALSE	No Association
80304	WDCP	FALSE	FALSE	No Association
22899	ARHGEF15	FALSE	FALSE	No Association
100506084	ARL17B	FALSE	FALSE	No Association
55810	FOXJ2	FALSE	FALSE	No Association
22916	NCBP2	FALSE	FALSE	No Association
6596	HLTF	FALSE	FALSE	No Association
80243	PREX2	FALSE	FALSE	No Association
22878	TRAPPC8	FALSE	FALSE	No Association
22884	WDR37	FALSE	FALSE	No Association
22979	EFR3B	FALSE	FALSE	No Association
23048	FNBP1	FALSE	FALSE	No Association
55743	CHFR	FALSE	FALSE	No Association
121227	LRIG3	FALSE	FALSE	No Association
22998	LIMCH1	FALSE	FALSE	No Association
55779	CFAP44	FALSE	FALSE	No Association
55711	FAR2	FALSE	FALSE	No Association
63925	ZNF335	FALSE	FALSE	No Association
[truncated: 361 more rows]
